# Supplementary material for: Identification of a forkhead box protein transcriptional network induced in human neutrophils in response to inflammatory stimuli
Source: Front Immunol. 2023 Jan 20;14:1123344. doi: 10.3389/fimmu.2023.1123344 (PMC9900176; doi:10.3389/fimmu.2023.1123344)
Supplement: Supplementary file 2 [file Table_1.xlsx]

## Sheet: S1_File
S1 File
Gene expression changes in LPS and vehicle treated neutrophils identified by RNA seq. Fold change values, along with their corresponding p values, are indicated.
IDs	Symbol	LPS vs C Fold change	LPS vs C P value
1	A1BG	1.28582	0.429762
100	ADA	2.6012	0.00150433
1000	CDH2	0.271459	0.0281618
10000	AKT3	1.36701	0.176292
100009676	ZBTB11-AS1	1.28951	0.408502
10001	MED6	1.57476	0.00498363
10003	NAALAD2	0.904707	0.754992
100033411	DUXB	4.46465	0.0044311
100034743	PDZK1P1	0.785921	0.51527
100037417	DDTL	1.17236	0.426841
10004	NAALADL1	0.964034	0.946729
100049076	GUSBP9	0.647022	0.103497
100049587	SIGLEC14	2.38079	0.000154441
100049716	LOC100049716	2.53125	0.000866988
10005	ACOT8	0.368947	0.000941034
10006	ABI1	1.56966	0.0107539
10007	GNPDA1	7.93778	0.0106703
10008	KCNE3	0.700669	0.0325755
10009	ZBTB33	0.634683	0.0129283
100093630	SNHG8	1.06945	0.724963
100093631	GTF2IP4	0.52289	0.00279832
10010	TANK	5.11021	6.16315e-05
100101148	LOC100101148	0.777742	0.293085
100101266	HAVCR1P1	1.34387	0.664568
100101267	POM121C	0.83453	0.249302
100101440	PMS2P7	0.758025	0.27701
100101467	ZSCAN30	1.88863	0.00689409
100101490	MCTS2P	5.13322	0.00359575
10011	SRA1	1.44096	0.078661
100113386	UCKL1-AS1	5.16542	0.000585972
100113393	SNORD12B	0.512919	0.125185
100113407	TMEM170B	0.201626	1.76953e-05
100124516	SNORD58C	1.0284	0.927752
100124539	SNORA11B	0.217512	0.0903731
100125288	ZGLP1	0.318822	0.0101902
100126270	FMR1-AS1	1.11244	0.728725
100126327	MIR938	3.65084	0.00441088
100126356	MIR365B	3.3753	0.0266732
100126476	NA	0.167885	0.0678576
100126488	NA	0.266634	0.0172179
100126512	NA	22.653	3.7541e-05
100126791	EGOT	14.9356	0.000330882
100126793	GHRLOS	1.40603	0.0967232
100127888	SLCO4A1-AS1	42.6471	9.43964e-06
100127889	NA	0.0773701	0.000114384
100127983	C8orf88	0.358301	0.0100129
100128071	FAM229A	0.536912	0.00270023
100128108	LOC100128108	1.13023	0.743668
100128126	STAU2-AS1	0.977509	0.956153
100128191	TMPO-AS1	1.50435	0.338945
100128252	ZNF667-AS1	1.31637	0.464367
100128288	LOC100128288	0.81805	0.603824
100128361	LOC100128361	2.28073	0.00883012
100128385	FAM225B	0.541382	0.172233
100128398	LOC100128398	0.68328	0.410902
100128494	LOC100128494	1.23394	0.54028
100128553	CTAGE4	1.13642	0.813376
100128568	LOC100128568	0.799841	0.447801
100128569	C19orf71	2.29372	0.0202692
100128573	NA	0.322078	0.0252758
100128590	SLC8A1-AS1	0.905147	0.891062
100128627	CDC42P3	1.26031	0.614281
100128653	LOC100128653	3.19021	0.00730677
100128675	HPN-AS1	26.5096	2.48598e-05
100128682	LINC01531	2.85176	0.0209622
100128731	OST4	0.910496	0.458137
100128770	LOC100128770	0.0725834	3.20292e-06
100128782	LINC00476	1.29968	0.433839
100128822	LINC01003	2.41676	0.00205053
100128881	VPS9D1-AS1	0.965723	0.833456
100128905	LINC01960	1.03652	0.923093
100128927	ZBTB42	0.728247	0.327458
100129027	LOC100129027	1.70929	0.29608
100129034	LOC100129034	0.76358	0.517213
100129066	UNQ6494	0.450507	0.179648
100129083	LOC100129083	0.889573	0.79482
100129195	ZSCAN16-AS1	4.81901	0.000151136
100129196	MATN1-AS1	1.76756	0.0588163
100129203	LOC100129203	0.825718	0.588955
100129215	LOC100129215	0.987283	0.985786
100129250	SMIM27	0.377302	0.000387692
100129269	LINC01160	0.757175	0.134259
100129354	NRADDP	1.16159	0.532011
100129361	SMIM10L1	0.978116	0.925278
100129387	GABPB1-AS1	0.76156	0.261671
100129396	FAM106C	1.14752	0.853185
100129405	MSTO2P	1.06616	0.69302
100129460	DPY19L1P1	0.721717	0.674199
100129461	LYRM4-AS1	2.08013	0.0833119
100129482	ZNF37BP	0.724011	0.290228
100129503	LOC100129503	0.91344	0.801473
100129518	SOD2-OT1	24.1539	1.05996e-05
100129520	TEX13C	1.02925	0.978362
100129528	MUC8	0.378552	0.142583
100129534	LOC100129534	0.481876	0.182272
100129550	LINC02035	0.662205	0.175991
100129617	LOC100129617	0.77381	0.261692
100129662	FGF13-AS1	0.302893	0.38723
100129697	LOC100129697	0.270827	0.00104143
100129716	ARRDC3-AS1	1.96092	0.0242484
100129726	LINC01126	0.835481	0.432001
100129792	CCDC152	1.03285	0.952777
100129827	MRVI1-AS1	1.09008	0.588779
100129842	ZNF737	0.590218	0.216075
100129917	LOC100129917	3.10749	0.000134277
100129924	TMEM269	0.53486	0.265268
100129931	LOC100129931	0.549831	0.0636025
100129940	HMGA2-AS1	7.73083	0.00461634
100129961	CCNT2-AS1	1.19412	0.587043
10013	HDAC6	0.834263	0.297245
100130075	LOC100130075	0.668424	0.143079
100130086	HSFX2	0.25958	0.0253133
100130097	KIF28P	0.163765	0.000788751
100130100	NA	0.419028	0.0158912
100130197	EFCAB14-AS1	0.484257	0.0551041
100130231	LINC00861	0.867763	0.880576
100130311	C17orf107	9.6749	0.000229057
100130348	TMEM262	0.543631	0.0385411
100130357	LOC100130357	9.61527	0.00172157
100130418	CECR7	0.637742	0.475857
100130476	LOC100130476	9.90975	9.91466e-07
100130520	CD300H	0.0496481	0.0273771
100130522	PARD6G-AS1	5.97339	0.00118499
100130557	NFYC-AS1	0.716495	0.0991718
100130581	LINC00910	0.437309	0.0137822
100130691	LOC100130691	0.899266	0.871435
100130705	ATP6V1FNB	38.6854	0.000935935
100130733	LRRC70	5.28604	0.00147153
100130742	LRRC69	1.11936	0.832753
100130744	LOC100130744	0.969732	0.922686
100130776	AGAP2-AS1	0.448807	0.0130001
100130855	USP3-AS1	0.631874	0.0413719
100130872	LOC100130872	1.21043	0.794398
100130889	PSORS1C3	0.212923	0.060809
100130894	VAC14-AS1	7.27105	0.00670968
100130933	SMIM6	2.00743	0.0637547
100130958	SYCE1L	0.454767	0.118617
100130987	LOC100130987	0.477228	0.0346732
100130992	LOC100130992	1.08887	0.820699
100131017	ZNF316	3.05192	0.00889372
100131067	CKMT2-AS1	1.38271	0.471753
100131089	SRP14-AS1	1.68573	0.119652
100131094	DPP9-AS1	1.3048	0.148225
100131096	TNRC6C-AS1	0.259213	3.91234e-05
100131187	TSTD1	0.72306	0.499127
100131193	CCDC183-AS1	0.553128	0.0894784
100131205	RPL21P28	0.802291	0.238834
100131211	NEMP2	1.789	0.0277881
100131234	MIR181A1HG	0.671014	0.656551
100131257	LOC100131257	0.284714	0.0936144
100131303	DPEP2NB	0.14335	0.0106691
100131378	C11orf91	8.73816	0.00968048
100131390	SP9	14.341	0.0197223
100131434	LINC00893	0.541485	0.0026438
100131439	CD300LD	0.10621	0.0501745
100131496	LOC100131496	2.09196	0.246247
100131532	LOC100131532	6.77675	0.0599572
100131539	ZNF705E	1.75653	0.317901
100131561	FKSG29	0.514991	0.265556
100131564	CCDC18-AS1	0.893964	0.673197
100131626	LOC100131626	1.27725	0.221456
100131635	LOC100131635	2.72442	0.00686222
100131655	ZNF236-DT	0.603761	0.0776549
100131691	MZF1-AS1	0.841539	0.571021
100131733	USP30-AS1	1.20724	0.554736
100131755	ARMCX4	0.986073	0.944828
100131801	PET100	0.644706	0.169792
100131827	ZNF717	0.763344	0.271789
100131897	INSYN2B	1.07831	0.823881
100131997	FAM27E3	0.672481	0.53482
100131998	RRN3P3	3.19175	0.0012067
100132057	LOC100132057	0.630821	0.0744799
100132062	LOC100132062	0.893009	0.615055
100132077	LOC100132077	0.315706	0.0328395
100132101	HERC2P7	0.698555	0.478143
100132116	ACTA2-AS1	0.580237	0.341217
100132163	PHKA2-AS1	0.379002	0.013039
100132169	WASIR2	0.353539	0.210518
100132215	LOC100132215	0.209308	0.0447444
100132247	NPIPB5	1.78229	0.0579872
100132273	NDUFA6-DT	1.16846	0.366737
100132287	LOC100132287	0.877485	0.582204
100132288	TEKT4P2	1.3012	0.756895
100132341	CLUHP3	1.19759	0.646066
100132352	FRG1HP	0.383735	0.00826882
100132354	LINC01512	18.5794	0.0313688
100132356	LOC100132356	0.394191	0.00430814
100132396	ZNF705B	98.2559	0.0139693
100132403	FAM157B	0.856941	0.470636
100132406	NBPF10	1.10063	0.603403
100132417	FCGR1CP	0.947165	0.904188
100132618	ZRANB2-AS1	0.757263	0.191796
100132707	PAXIP1-AS2	3.14857	0.00187575
100132724	DCAF13P3	0.723459	0.528123
100132741	LOC100132741	0.528639	0.490227
100132774	KDM4A-AS1	0.303156	0.00230428
100132815	IPO5P1	1.67117	0.0723928
100132832	PMS2P9	0.627165	0.0830799
100132891	MSC-AS1	8.31626	0.00761196
100132911	DPH3P1	11.746	9.51296e-05
100132948	FAM27C	1.21194	0.78288
100132963	SMIM9	8.76266	0.00884978
100132967	FAM223A	1.44608	0.0717863
100132987	LINC00856	52.3736	0.00530987
100133036	FAM95B1	0.102985	0.236195
100133091	LOC100133091	0.720723	0.181724
100133121	FAM27B	1.23862	0.748164
100133161	LINC01001	0.935661	0.768206
100133220	GOLGA6L3	0.723966	0.542245
100133315	LOC100133315	0.737682	0.382803
100133331	LOC100133331	0.914024	0.690399
100133545	MRPL23-AS1	0.666174	0.383454
100133612	LINC01134	0.390973	0.0913071
100133941	CD24	0.353003	0.119327
100133985	LINC01816	2.27664	0.0655931
100133991	MAP3K14-AS1	0.865191	0.429698
100134015	UBOX5-AS1	1.09533	0.736983
100134229	KDM7A-DT	0.249691	9.9664e-05
100134368	LOC100134368	1.82067	0.0386485
100134713	NDUFB2-AS1	4.31738	0.00170095
100134868	LOC100134868	0.409493	0.338528
100134869	UBE2Q2P2	1.37916	0.643195
100134938	UPK3BL1	0.81989	0.277403
100137047	JMJD7	0.526161	0.0199372
100137049	PLA2G4B	0.281648	0.0193874
10014	HDAC5	0.728161	0.289928
100141515	C17orf99	1.42298	0.572119
100142659	CTAGE8	1.22288	0.714766
100144748	KLLN	0.579178	0.0321128
10015	PDCD6IP	1.42749	0.0937216
10016	PDCD6	0.736392	0.0315849
100170841	EPOP	27.8953	3.77357e-06
10018	BCL2L11	0.396081	0.00634378
100188893	TOMM6	1.26949	0.12816
100188949	LINC00426	6.45719	0.0227418
100188954	DNMBP-AS1	0.592048	0.366269
100189003	TRL-CAA6-1	0.0618344	0.0057595
100189011	TRG-TCC2-6	0.820081	0.710519
100189018	TRL-CAG1-6	0.773344	0.658242
100189090	TRC-GCA4-1	0.21673	0.0069464
100189097	TRC-GCA3-1	1.45136	0.494505
100189112	TRW-CCA3-3	0.160501	0.000879859
100189177	TRC-GCA19-1	1.53622	0.263489
100189187	TRT-AGT1-1	0.0883537	0.00127813
100189206	TRG-TCC3-1	0.377831	0.176863
100189227	TRV-CAC1-6	0.772328	0.611489
100189253	TRY-ATA1-1	1.05245	0.832284
100189257	TRN-GTT11-2	0.328085	0.0232207
100189267	TRC-GCA15-1	1.58417	0.499139
100189331	TRS-GCT4-3	0.294365	0.0297188
100189355	TRC-GCA20-1	1.16812	0.70363
100189370	TRL-CAA5-1	13.8155	6.90987e-06
100189373	TRV-CAC1-1	1.31149	0.469867
100189387	TRI-AAT5-5	0.225668	0.0191451
100189407	TRE-TTC4-2	1.91832	0.192604
100189432	TRS-AGA5-1	1.07006	0.817399
10019	SH2B3	1.00794	0.972716
100190939	TPT1-AS1	1.43498	0.276237
100190986	LOC100190986	1.43858	0.319497
1002	CDH4	0.544143	0.0247946
10020	GNE	1.27481	0.112272
100216545	KMT2E-AS1	2.46078	0.00221253
100216546	LINC01004	2.63866	0.000424679
10023	FRAT1	0.0913571	2.41108e-06
100233209	PCED1B-AS1	0.819181	0.381773
10024	TROAP	0.0564341	0.0508441
100240735	LOC100240735	1.08992	0.915853
10025	MED16	0.631782	0.053315
10026	PIGK	0.642955	0.0490175
100268168	LOC100268168	1.31945	0.490826
100270804	LINC00653	1.04956	0.805602
100271722	LINC00899	0.126013	0.00025841
100271836	SMG1P3	2.18974	0.0567376
100271849	MEF2B	0.438754	0.0322657
100271873	AIRN	3.18125	0.0204102
100271927	RASA4B	0.812107	0.427253
100272147	CMC4	0.789907	0.328736
100272216	NA	0.205727	0.00154931
100272228	LINC00894	0.607235	0.00977699
100286844	BCDIN3D-AS1	0.924635	0.827991
100287015	LOC100287015	1.10518	0.774856
100287029	DDX11L10	0.70706	0.382622
100287036	LOC100287036	1.17584	0.615945
100287042	LOC100287042	0.440705	0.0531968
100287171	WASHC1	0.754281	0.24252
100287177	EML2-AS1	4.01154	0.000186796
100287216	SH3RF3-AS1	0.612794	0.439686
100287482	SMKR1	0.675123	0.603313
100287559	ADPGK-AS1	2.59572	0.00163004
100287569	LINC00173	0.704352	0.0289756
100287616	LOXL1-AS1	1.3089	0.461348
100287718	ANKRD66	11.7828	0.0100172
100287722	AP4B1-AS1	0.428068	0.0088909
100287765	LINC00630	2.20293	0.137691
100287896	LOC100287896	23.2562	0.000890139
100287898	TTC34	7.76768	0.00295775
100287932	TIMM23	0.795822	0.263599
100288069	LOC100288069	0.836228	0.367314
100288072	SDR42E2	0.670972	0.629848
100288079	GS1-279B7.1	3.29483	0.0125686
100288123	LOC100288123	0.861226	0.438778
100288142	NBPF20	1.4923	0.152558
100288152	SLC9A3-AS1	3.21425	0.0151527
100288162	LOC100288162	1.10332	0.666464
100288332	NPIPA5	1.03919	0.829247
100288380	ULK4P2	0.472686	0.147449
100288432	IL10RB-DT	2.2902	0.00136966
100288615	WHAMMP1	0.414652	0.0345993
100288637	LOC100288637	0.95028	0.896336
100288695	LIMS4	10.4132	4.11951e-06
100288730	PAN3-AS1	1.44349	0.30754
100288778	WASH8P	0.662413	0.0933673
100288798	LOC100288798	0.546616	0.110717
100288805	HYDIN2	0.551114	0.56314
100288842	B3GNT10	0.797369	0.783335
100289017	MOXD2P	5.03553	0.024337
100289019	SLC25A25-AS1	0.968892	0.883497
100289097	FRG1CP	0.862466	0.832216
100289098	GS1-124K5.4	2.75725	0.0843075
100289124	FAM27E2	1.28162	0.707796
100289137	FAM95C	0.11952	0.0900232
100289178	GNG12-AS1	0.136966	0.00247624
100289230	LOC100289230	1.52738	0.0626594
100289279	CNTNAP3C	0.707806	0.024021
100289333	LOC100289333	1.33941	0.607523
100289341	MAN1B1-DT	1.23198	0.653059
100289473	LOC100289473	2.18064	0.0078595
100289495	LOC100289495	3.85205	0.000209629
100289511	LOC100289511	1.67447	0.0776274
100289561	LOC100289561	0.522704	0.25254
100289635	ZNF605	0.822909	0.659594
100289678	ZNF783	1.57067	0.148743
100292680	LINC00942	12.9986	0.000260344
100293516	ZNF587B	0.559575	0.000852418
100293704	NA	2.08021	0.102749
100294145	LOC100294145	0.70907	0.082822
100294362	LOC100294362	0.960859	0.923161
100302135	MIR320C1	0.0787328	0.000266026
100302137	MIR1914	1.99755	0.0634233
100302149	MIR1249	0.992503	0.986096
100302193	MIR1255A	0.116845	0.00555328
100302237	MIR1281	1.52774	0.119142
100302240	MIR1304	0.357885	0.00916668
100302273	NA	0.890965	0.683672
100302288	MIR548P	0.354973	0.0230545
100302650	BABAM2-AS1	11.994	0.00353433
100302691	LINC00184	3.95095	0.0870902
100302692	FTX	1.07478	0.751876
100302740	FAS-AS1	1.37925	0.36799
100302742	RNU6-42P	0.957635	0.923145
100303491	ZEB2-AS1	3.03999	0.00540428
100303728	SLC25A5-AS1	0.595373	0.147802
100303749	LOC100303749	3.79649	0.00276963
100306951	PITPNA-AS1	1.41781	0.26065
100310812	SPDYE2B	1.00418	0.976047
100310846	ANKRD61	0.344411	0.0266689
100313829	MIR548O	0.322621	0.0401099
100313921	MIR548E	2.33774	0.103085
100316904	SAP25	0.387063	0.000187094
100329109	GCSHP3	0.639526	0.0325209
100359394	LINC00102	1.32592	0.620885
10036	CHAF1A	1.59753	0.00618426
100379132	SNORA70G	2.13813	0.0164281
100379220	TMED11P	0.231186	0.134084
100379224	LOC100379224	0.917608	0.858069
100379251	NPPA-AS1	5.29315	0.00885315
100379345	MIR181A2HG	0.907093	0.84937
100379571	BACE1-AS	0.519205	0.122508
100379661	GRIK1-AS2	0.90492	0.803143
10038	PARP2	1.02124	0.936451
100381270	ZBED6	1.28366	0.269727
10039	PARP3	0.840651	0.52195
100419583	LOC100419583	2.55246	0.00521204
10042	HMGXB4	2.94532	0.00015052
100421577	FAM21EP	3.02265	0.0272823
100422556	LOC100422556	1.71473	0.0495345
100422824	MIR3128	4.03856	0.00551531
100422835	MIR3183	1.78145	0.053851
100422841	MIR3174	1.22669	0.332204
100422858	MIR4285	1.32107	0.493996
100422859	MIR3136	0.900396	0.816776
100422872	MIR1244-3	0.588475	0.217197
100422879	MIR3124	0.210051	0.0362242
100422885	MIR1244-2	0.75374	0.151301
100422886	MIR3179-2	0.720292	0.638857
100422894	MIR4260	153.001	0.000484799
100422913	MIR320E	0.989591	0.960308
100422943	MIR3189	3.47014	0.0757017
100422952	MIR4271	1.84571	0.386838
100422960	MIR3179-1	0.828692	0.770015
100422961	MIR4315-2	0.143716	0.284532
100422965	MIR4263	4.48683	0.0047361
100422971	MIR4312	2.73655	0.000925004
100422972	MIR3181	1.76694	0.134973
100422974	MIR3178	7.13954	0.0599528
100422979	MIR4324	1.56192	0.52013
100422981	MIR3173	0.8599	0.756524
100422995	MIR3175	1.4906	0.248935
100423000	MIR3161	5.10833	0.000273159
100423006	MIR3179-3	0.747962	0.677583
100423011	MIR3138	1.13355	0.775943
100423021	MIR4298	1.28233	0.553872
100423025	MIR3198-1	3.16334	0.000192989
100423035	MIR4313	4.84651	0.000917135
100423062	IGLL5	1.29235	0.618065
10043	TOM1	7.90092	0.000121264
10044	SH2D3C	1.16908	0.473797
10045	SH2D3A	18.9812	6.54879e-06
10046	MAMLD1	12.1129	0.000227615
100462953	MICOS10P1	1.22744	0.343861
100462977	MTRNR2L1	0.479095	0.285607
100462981	MTRNR2L2	0.567793	0.0291506
100463482	MTRNR2L6	0.33925	0.0101605
100463486	MTRNR2L8	2.16231	0.000949073
100463487	MTRNR2L9	0.550662	0.0942984
100463488	MTRNR2L10	0.452895	0.0640088
10048	RANBP9	1.50668	0.00965014
10049	DNAJB6	1.08434	0.615014
100498859	LINC00881	14.3245	0.00183556
100499177	THAP9-AS1	4.02321	2.75444e-06
100499183	BAALC-AS1	90.5098	0.000100138
100499194	LOC100499194	5.54392	1.55576e-05
100499405	LINC00987	0.692467	0.341291
100499466	LINC00674	1.45346	0.0867061
100499484	SUGT1P4-STRA6LP	0.968263	0.958912
100499489	LOC100499489	0.81766	0.731525
100500804	MIR3654	0.857757	0.392273
100500818	MIR3945	20.965	8.45712e-05
100500826	MIR3909	11.8056	0.00015475
100500849	MIR3916	1.08308	0.681641
100500850	MIR3682	1.07954	0.842804
100500853	MIR3605	0.193201	0.00109536
100500854	MIR3671	0.619316	0.0192363
100500857	MIR3939	0.171983	0.00286617
100500862	MIR3648-1	2.29052	0.0749283
100500894	MIR3690	1.01722	0.968407
100500908	MIR3613	0.700876	0.120147
100500917	MIR3680-1	2.91844	0.105192
100505477	LINC01602	36.5026	0.0023724
100505483	PRKAG2-AS1	5.32285	0.00035992
100505502	LOC100505502	3.57721	0.0159587
100505538	RBM26-AS1	0.744945	0.428772
100505549	LOC100505549	0.820944	0.414185
100505566	LINC00578	5.15204	0.109082
100505573	INAFM2	3.66643	0.00603855
100505576	LINC00672	0.831304	0.198265
100505616	SNHG21	0.411133	0.0300392
100505622	LOC100505622	2.01928	0.0157585
100505624	GTF3C2-AS1	0.28571	0.115137
100505636	MALINC1	0.77852	0.515829
100505641	FGD5-AS1	0.642101	0.00328874
100505648	RAD51-AS1	1.18826	0.320818
100505658	LOC100505658	1.35321	0.146806
100505666	DCST1-AS1	0.761947	0.546027
100505678	STARD4-AS1	0.73457	0.448538
100505681	NAPA-AS1	4.30946	0.00245767
100505687	LINC00888	1.22601	0.645245
100505696	SH3BP5-AS1	4.26136	0.00221001
100505702	LINC01094	0.232116	1.01298e-05
100505715	LOC100505715	0.631193	0.49023
100505716	LOC100505716	1.50677	0.14451
100505736	LOC100505736	2.61383	0.0343978
100505738	MIR4458HG	2.15572	0.140018
100505741	SPATA1	0.822838	0.147651
100505746	ITGB2-AS1	0.665254	0.294138
100505753	KRTAP16-1	0.0101427	0.0119506
100505761	RPARP-AS1	1.67337	0.130509
100505767	SPDYE18	0.64203	0.0807806
100505783	OSER1-DT	1.64356	0.12109
100505812	CARD8-AS1	0.675233	0.0091166
100505826	STK4-AS1	2.10946	0.102339
100505854	APTR	0.453851	0.00315387
100505869	CFAP58-DT	13.3652	4.30226e-06
100505876	CEBPZOS	1.05318	0.803889
100505881	MAGI2-AS3	5.52514	0.0258036
100505894	TMEM161B-AS1	1.02788	0.932121
100505915	LOC100505915	3.33026	0.0150096
100505933	ADD3-AS1	0.363612	0.0475829
100505984	LINC02478	0.560662	0.376921
100505994	LUCAT1	3.2911	9.53756e-05
100506007	RTCA-AS1	1.3353	0.65531
100506012	PPP5D1	1.5086	0.252894
100506023	LOC100506023	0.51499	0.0529555
100506033	PTOV1-AS1	0.214386	0.0011219
100506046	GAS5-AS1	1.03225	0.951365
100506047	LINC02580	0.305594	0.00420352
100506054	RNASEH1-AS1	0.715838	0.408335
100506060	SMG1P7	0.94488	0.847855
100506068	DACT3-AS1	1.09853	0.695774
100506076	LOC100506076	4.29435	0.0100253
100506083	LOC100506083	1.0433	0.908278
100506084	ARL17B	0.405555	0.0733648
100506100	LOC100506100	0.428043	0.00188251
100506115	SMIM25	2.18813	0.00743657
100506119	LINC01503	0.886618	0.707017
100506123	LOC100506123	4.4919	0.0081467
100506124	LOC100506124	0.323311	0.062293
100506127	GVQW3	0.363056	0.0986523
100506142	LOC100506142	1.12064	0.417506
100506144	TMEM35B	0.549893	0.0242433
100506159	LINC02470	3.09439	0.224302
100506164	HSFX1	0.254654	0.0168796
100506178	LOC100506178	346.441	6.24732e-06
100506190	LINC00963	1.86585	0.0288368
100506211	MIR210HG	0.393557	0.231027
100506215	PAXBP1-AS1	1.03964	0.83737
100506217	NA	0.179234	0.0014857
100506229	LINC01093	42.5131	0.0001692
100506233	RAB30-DT	1.99714	0.0128189
100506248	PTMAP9	0.615813	0.198051
100506258	LOC100506258	0.642245	0.306434
100506299	ID2-AS1	0.660437	0.263698
100506302	LOC100506302	0.491224	0.0165002
100506305	LINC00958	3.68376	0.0390659
100506311	HOTAIRM1	0.416961	0.230056
100506314	GPRC5D-AS1	2.43263	0.172706
100506321	LOC100506321	0.221464	0.000558582
100506325	SP2-AS1	1.74755	0.062782
100506328	LINC01127	0.425999	0.00733387
100506334	LINC00649	0.644234	0.483004
100506343	INKA2-AS1	0.0620612	0.010896
100506365	OTUD6B-AS1	1.03957	0.85597
100506374	EDDM13	1.07168	0.871426
100506413	DOCK4-AS1	1.48181	0.261249
100506428	CBR3-AS1	0.413227	0.00796139
100506436	SPAG5-AS1	4.96853	0.000185174
100506443	ITPKB-IT1	4.49484	0.00156032
100506469	TMEM147-AS1	1.0603	0.871786
100506472	LOC100506472	0.539058	0.0866336
100506473	LOC100506473	1.94482	0.0608582
100506475	EGFLAM-AS2	4.02246	0.137649
100506476	LOC100506476	0.690122	0.447229
100506499	NA	2.00756	0.0912255
100506504	PRKCZ-AS1	0.357756	0.00263206
100506516	LINC01176	0.176554	0.000762995
100506540	SPTY2D1OS	4.24388	0.000265611
100506548	NA	0.928537	0.618985
100506585	LOC100506585	0.622211	0.492166
100506603	VASH1-AS1	0.694825	0.461815
100506606	LOC100506606	1.0163	0.970177
100506621	LINC01279	0.828112	0.65757
100506637	PRKAR2A-AS1	0.412591	0.0192043
100506639	LOC100506639	0.39957	0.00392599
100506649	PXN-AS1	0.589989	0.0233774
100506658	OCLN	0.939429	0.905575
100506668	NRAV	1.29475	0.62507
100506681	JARID2-AS1	1.52706	0.208358
100506686	IQCH-AS1	0.836057	0.716974
100506710	EBLN3P	0.556572	0.00125488
100506713	ALOX12-AS1	3.06309	0.00243548
100506714	NUP50-DT	0.107902	1.18362e-05
100506730	LOC100506730	0.352977	0.0597631
100506733	FAM170B-AS1	1.46508	0.48391
100506736	SLFN12L	1.21586	0.712071
100506746	AFF1-AS1	0.651802	0.238431
100506753	AZIN1-AS1	11.3028	7.78149e-05
100506755	MIR497HG	1.379	0.245787
100506775	LINC01353	5.69724	8.83509e-06
100506776	TRG-AS1	0.672365	0.595971
100506779	TSPOAP1-AS1	0.786652	0.332386
100506801	LOC100506801	4.45446	0.00022023
100506844	GIHCG	0.591033	0.105418
100506860	LINC00513	4.07992	0.0169766
100506866	TTN-AS1	0.856994	0.594021
100506881	MKLN1-AS	0.599461	0.0719988
100506898	MAGOH2P	0.856242	0.67912
100506922	MAP3K2-DT	1.00543	0.984143
100506930	LINC00665	0.994427	0.988757
100506963	ELOA-AS1	0.429911	0.0785632
100506985	LOC100506985	0.785516	0.620495
100506990	LOC100506990	0.854461	0.607996
100507006	LOC100507006	0.348908	0.000244545
100507032	TMCC1-AS1	0.486254	0.0243837
100507034	PITRM1-AS1	1.23143	0.47181
100507057	MELTF-AS1	11.9504	2.00204e-05
100507062	PSMD6-AS2	0.302479	5.02212e-05
100507066	CLIP1-AS1	2.94372	0.00769213
100507099	FRY-AS1	0.63365	0.0870497
100507117	ASAP1-IT2	2.36462	0.00331411
100507131	NA	0.436756	0.00875928
100507144	LOC100507144	47.9678	7.81471e-05
100507171	BOLA3-AS1	1.8492	0.0233535
100507178	SLFNL1-AS1	1.18518	0.699771
100507195	LINC02384	1.55908	0.171669
100507217	LINC01578	1.104	0.544387
100507246	SNHG16	0.427509	0.0358357
100507250	LOC100507250	2.30885	0.0530144
100507266	STX18-AS1	1.13263	0.881543
100507267	LINC01187	0.693213	0.595467
100507290	ZNF865	0.214092	1.83626e-05
100507291	LOC100507291	0.840258	0.709959
100507297	TMEM44-AS1	2.88304	7.45151e-05
100507303	SNHG19	0.893753	0.73763
100507316	MINCR	1.08239	0.861121
100507321	ERVK13-1	1.62993	0.0748953
100507331	ZSWIM8-AS1	1.70206	0.0262258
100507347	VIM-AS1	2.53598	0.00677064
100507373	LOC100507373	1.76573	0.0127478
100507392	SENCR	0.292742	0.00184469
100507398	INTS6-AS1	0.859032	0.373592
100507399	NA	0.681528	0.185915
100507404	TMLHE-AS1	0.347059	0.000420595
100507406	LINC02539	8.21975	0.0139835
100507419	MMP25-AS1	0.141489	4.63555e-07
100507423	MKNK1-AS1	1.58183	0.215612
100507424	NA	0.523523	0.161435
100507433	ZNF571-AS1	0.890038	0.807383
100507436	MICA	0.223335	0.000114822
100507458	ZNF213-AS1	0.407966	0.0292033
100507463	PSMB8-AS1	0.819721	0.282183
100507489	LINC01277	3.89375	3.94344e-05
100507495	SDCBP2-AS1	0.299516	0.00103308
100507501	LINC01569	0.778287	0.673278
100507530	MCPH1-AS1	3.43233	0.0515518
100507540	LINC01504	1.45434	0.374344
100507567	RAB11B-AS1	1.31021	0.248852
100507577	NA	1.39217	0.0728497
100507582	BHLHE40-AS1	2.02784	0.0661564
100507602	TRIM52-AS1	0.976734	0.910038
100507607	NPIPB9	1.80928	0.0081293
100507634	LOC100507634	0.747918	0.354238
100507639	LINC02432	0.501309	0.0226028
100507642	LOC100507642	0.439997	0.0718963
100507650	RNF212B	1.65183	0.279762
100507747	C13orf46	1.31851	0.399296
100508120	GMDS-DT	1.06808	0.765116
10051	SMC4	0.482005	0.00183686
100510707	TBC1D3J	0.895879	0.795993
100526664	LY75-CD302	0.0955331	0.0313602
100526693	ARPC4-TTLL3	0.472869	0.0661014
100526767	RNF103-CHMP3	3.61974	0.0105596
100526771	SMIM35	1.19068	0.689451
100526830	SLX1A-SULT1A3	0.262427	0.00241909
100526831	SLX1B-SULT1A4	0.273415	0.00392979
100526833	SEPT5-GP1BB	0.195882	0.0211289
100527950	GJA9-MYCBP	16.7334	0.00665145
100527964	LHX4-AS1	1.03101	0.927605
100527978	TMEM56-RWDD3	0.391474	0.133676
100528032	KLRC4-KLRK1	1.20132	0.823834
100529144	CORO7-PAM16	1.38115	0.497211
100529145	TEN1-CDK3	0.628995	0.0844806
100529209	RNASEK-C17orf49	4.08452	0.00622958
10053	AP1M2	0.0769842	0.000295123
100532724	NPHP3-ACAD11	0.808489	0.63804
100532742	PIR-FIGF	3.82968	0.0527671
100533106	ZHX1-C8orf76	0.934305	0.770972
100533182	SEC24B-AS1	1.23339	0.552058
100533789	LRRC37A8P	1.1839	0.858783
100533955	SENP3-EIF4A1	3.72348	0.0636069
100533970	P2RX5-TAX1BP3	1.01644	0.950445
100534012	TNFAIP8L2-SCNM1	0.25268	0.0119007
100534593	STX16-NPEPL1	0.353415	0.00111074
10054	UBA2	1.36437	0.0276576
10055	SAE1	1.74418	0.00751586
10056	FARSB	1.57203	0.1392
10057	ABCC5	0.191105	5.22931e-07
10058	ABCB6	1.11808	0.530154
10059	DNM1L	2.62624	0.000762793
10060	ABCC9	0.235265	0.165637
10061	ABCF2	1.30524	0.181013
100616116	MIR4648	0.48906	0.080001
100616153	MIR4726	2.84836	0.0109054
100616164	MIR4420	1.35766	0.308704
100616183	MIR4513	1.04425	0.867702
100616184	MIR4477A	0.0701352	0.00610152
100616187	MIR4783	0.00927734	0.00105323
100616194	MIR4477B	0.120819	0.00174803
100616195	MIR4718	0.0178959	0.00694619
100616203	MIR4734	22.8521	1.40923e-05
100616224	MIR4753	1.6683	0.229919
100616242	MIR4673	0.341427	0.0374454
100616250	MIR3960	0.725645	0.389038
100616259	MIR378I	1.16756	0.659796
100616269	MIR4639	1.31346	0.651019
100616274	MIR4802	2.10909	0.191506
100616276	MIR4538	1.76133	0.361105
100616284	MIR4489	0.479643	0.0395591
100616285	MIR4645	4.30368	0.000600393
100616301	MIR4674	0.296325	0.0237229
100616320	MIR4481	0.365236	0.0141039
100616323	MIR4482	2.39462	0.0302384
100616341	MIR4435-2	1.75597	0.158847
100616345	MIR4426	1.26374	0.54584
100616349	MIR4451	3.55874	0.00965069
100616367	MIR4467	0.686495	0.427767
100616374	MIR4539	1.0023	0.995221
100616384	MIR548AC	3.14219	0.00994997
100616387	MIR3064	1.07564	0.620567
100616396	MIR4712	1.01219	0.977895
100616403	MIR4691	1.06917	0.819408
100616405	MIR4518	0.21715	0.00775774
100616406	MIR4521	0.278271	0.0315222
100616408	MIR5047	1.11878	0.468175
100616419	MIR4434	2.69026	0.0413678
100616422	MIR4537	2.00614	0.256564
100616425	MIR4748	0.872449	0.810241
100616438	MIR4632	3.26393	0.000959051
100616449	MIR4725	6.20966	0.00674173
100616465	MIR4656	3.966	0.0138417
100616468	MIR4742	0.680866	0.275987
100616482	MIR4685	3.44247	0.00928294
100616487	MIR4517	1.96277	0.0304961
100616493	MIR4441	1.14568	0.857609
100616499	MIR4435-1	1.69773	0.176982
100616668	TPTE2P5	1.87238	0.133014
10062	NR1H3	0.433031	0.0123781
10063	COX17	3.97178	8.87119e-06
100630918	PARTICL	0.388562	0.011883
100652730	LINC00659	8.20732	0.00966512
100652740	PYCARD-AS1	0.566481	0.0416561
100652748	TIMM23B	1.12427	0.487851
100652758	LOC100652758	2.96064	0.00174727
100652768	LOC100652768	0.952322	0.825832
100652772	NNT-AS1	1.25241	0.575164
100652777	LOC100652777	1.19619	0.616899
100652781	SNX29P1	0.864137	0.629411
100652865	LINC00539	0.230619	0.0987972
100652883	ALOX15P1	0.744454	0.486202
100652901	NA	2.6738	0.0248886
100653133	LOC100653133	1.03	0.969674
100653515	CEP295NL	0.782465	0.587731
10066	SCAMP2	0.859221	0.184763
10067	SCAMP3	0.904091	0.547496
10068	IL18BP	5.07431	0.0146025
10069	RWDD2B	0.856554	0.714002
10072	DPP3	1.34424	0.261583
10073	SNUPN	0.812579	0.221068
10075	HUWE1	1.52773	0.0169714
100750246	HIF1A-AS1	10.6418	0.000339217
100750247	HIF1A-AS2	12.653	0.000224068
10077	TSPAN32	0.231163	0.000767533
100775107	RBM5-AS1	0.736526	0.0404
10078	TSSC4	1.03953	0.797066
10079	ATP9A	2.0807	0.214658
10081	PDCD7	0.834581	0.514392
10084	PQBP1	1.50648	0.0423096
100846993	MIR5009	1.24523	0.699557
100846999	MIR4444-2	5.3379	0.000196803
100847010	MIR5581	0.70592	0.436872
100847030	MIR548AT	0.578729	0.124986
100847035	MIR548AR	0.843205	0.820009
100847046	MIR5010	1.17656	0.556106
100847051	MIR5194	1.6211	0.0623593
100847070	MIR5196	19.9107	0.000146115
100847071	MIR5684	2.45905	0.0670084
100847075	MIR5685	0.430485	0.0513357
100847079	MIR5193	0.265315	0.122379
100859930	HEIH	4.16128	0.00463466
100861514	ELMO1-AS1	0.106024	0.0837987
100861523	RPS6KA2-AS1	0.0725913	0.00262498
100861548	PINK1-AS	0.370858	0.000129868
100861549	LINC00562	0.903774	0.890341
100861554	LINC00563	0.832873	0.709915
100861555	LINC00565	0.978669	0.963531
100862671	TMEM265	0.674313	0.0230691
100862692	DIP2A-IT1	1.3949	0.490994
10087	COL4A3BP	1.48134	0.0410432
100873165	SRGAP2-AS1	0.427133	0.0984847
100873747	RNU6-30P	5.3196	0.00219518
100873748	RNU6-33P	0.953606	0.870249
100873753	RNU6-16P	1.09681	0.880945
100873757	RNU6-36P	1.27323	0.385067
100873781	RNU6-82P	0.951893	0.911027
100873941	OPA1-AS1	1.28533	0.615338
100873946	VAV3-AS1	2.37368	0.11534
100873954	SNRK-AS1	0.740959	0.190019
100873962	LINC00278	2.3015	0.594325
100873965	MED4-AS1	1.30056	0.702089
100873982	ABCC5-AS1	0.11816	0.00838471
100873985	MED14OS	1.38536	0.158492
100874019	KLHL6-AS1	11.7299	0.00122269
100874028	SGO1-AS1	0.921041	0.828756
100874032	PRRT3-AS1	1.44434	0.370853
100874042	HM13-AS1	3.40666	0.0190456
100874048	DGUOK-AS1	1.01188	0.968569
100874058	COX10-AS1	0.99036	0.981026
100874074	DLEU7-AS1	1.06899	0.913863
100874078	EIF1AX-AS1	0.909906	0.887244
100874085	NUCB1-AS1	0.907421	0.792034
100874092	UBE2E1-AS1	14.5467	0.00274845
100874097	UBE2Q1-AS1	1.34015	0.30414
100874158	LINC00398	1.76357	0.17202
100874190	SAMSN1-AS1	12.0982	0.00171379
100874203	COL4A2-AS1	10.4984	0.0138854
100874205	ATP11A-AS1	0.462244	0.00550092
100874207	ST3GAL6-AS1	8.79363	0.0157403
100874211	MID1IP1-AS1	1.78396	0.279816
100874214	TM4SF19-AS1	3.63459	0.081487
100874239	ARHGAP26-AS1	1.08583	0.837823
100874246	ARHGAP31-AS1	22.9317	2.5929e-05
100874249	DENND5B-AS1	11.9084	5.58229e-05
100874255	RNASEH2B-AS1	0.314243	0.251216
100874261	CCDC200	1.91434	0.00621293
100874264	AOAH-IT1	0.612954	0.36319
100874291	ALMS1-IT1	0.281178	0.086845
100874322	BACH1-IT2	2.7826	0.00148855
100874342	RNF216-IT1	0.604448	0.314984
100874343	HS1BP3-IT1	3.64468	0.0258459
100874353	RPS6KA2-IT1	3.64519	0.0748984
100874372	ARHGAP26-IT1	1.25201	0.439549
100874530	APOBEC3B-AS1	1.93975	0.289295
100885776	UGDH-AS1	1.31645	0.530085
100885782	MYO16-AS1	0.0129422	0.0758962
100885789	IFNG-AS1	0.897127	0.879841
100887750	MRPS31P5	1.07715	0.805637
100887755	TRERNA1	0.500243	0.238801
10089	KCNK7	1.6245	0.00498288
10090	UST	1.1379	0.718435
10092	ARPC5	1.23724	0.308147
10093	ARPC4	1.07296	0.639406
10094	ARPC3	0.960875	0.807943
10095	ARPC1B	1.06812	0.624216
10096	ACTR3	2.67911	0.00113544
10097	ACTR2	1.13532	0.394782
10098	TSPAN5	1.51827	0.374487
10099	TSPAN3	3.47918	0.011082
100996255	LINC02256	0.498484	0.0712126
100996259	FAM106B	1.10137	0.85721
100996273	NA	2.052	0.00120334
100996274	NA	1.50779	0.137932
100996295	DNAH17-AS1	58.7175	0.0014358
100996307	LIPE-AS1	1.85343	0.0554281
100996318	LOC100996318	1.35619	0.51041
100996348	CA3-AS1	5.42627	0.00087632
100996351	LOC100996351	2.06394	0.000392145
100996437	LOC100996437	0.742099	0.506686
100996447	LOC100996447	0.620558	0.18689
100996455	LOC100996455	0.0475806	0.000180084
100996485	C5orf66	0.358153	0.0266319
100996492	CTXND1	2.17984	0.0382582
100996511	LINC01355	0.998789	0.997334
100996539	ITPR1-DT	6.00977	0.00347801
100996541	FAM157C	0.743662	0.226031
100996573	NA	0.801606	0.424566
100996574	LOC100996574	5.55177	0.0146356
100996579	LINC01806	1.05343	0.893894
100996583	LOC100996583	13.1156	0.000206847
100996634	NA	0.490762	0.332046
100996664	LOC100996664	4.23641	0.0805337
100996712	SRGAP2D	0.383926	0.0164832
100996713	LOC100996713	1.04347	0.915012
100996721	NA	0.286479	0.00227754
100996724	LOC100996724	5.62905	0.000518919
100996746	SPDYE11	0.703032	0.259878
100996761	NA	6.42244	0.00116918
100996763	NOTCH2NLB	2.29634	0.00746053
100996792	LOC100996792	2.13229	0.0199098
101	ADAM8	1.50627	0.0324791
10100	TSPAN2	0.313039	0.00513577
10101	NUBP2	0.424912	0.00398829
10102	TSFM	0.383688	0.000286234
10105	PPIF	5.24988	0.000474049
101055625	OVCH1-AS1	1.90054	0.332019
101059918	GOLGA8R	0.767862	0.678349
101059938	NPIPA7	1.08206	0.767517
101059953	NPIPA8	1.03808	0.884284
10106	CTDSP2	0.47004	0.028935
101060022	NA	1.16502	0.790834
101060091	ACTR3-AS1	2.99484	0.00466257
101060181	NA	0.905764	0.816238
101060200	ZNF891	1.07454	0.845086
101060226	NBPF19	4.13809	0.000679145
101060233	OPN1MW3	9.2525	0.0262678
101060301	HNRNPCL4	2.39856	0.112276
101060321	TBC1D3G	0.685682	0.0206847
101060341	LOC101060341	0.714281	0.444291
101060351	TBC1D3K	0.709512	0.0965952
101060376	TBC1D3L	0.67957	0.0591167
101060389	TBC1D3D	0.715738	0.0757722
101060569	NA	1.19581	0.781212
101060684	NBPF26	1.2762	0.559198
101060691	NUTM2B-AS1	1.00082	0.995402
10107	TRIM10	2.03495	0.562855
10109	ARPC2	0.826301	0.17413
10111	RAD50	0.8674	0.407539
10112	KIF20A	0.229409	0.00511555
10113	PREB	0.68604	0.123946
10114	HIPK3	0.624095	0.0206087
10116	FEM1B	0.457819	0.00102466
101180901	IPO11-LRRC70	3.58153	0.0350159
1012	CDH13	0.283237	0.000467453
10120	ACTR1B	0.488352	0.00261278
10121	ACTR1A	1.27682	0.142251
10123	ARL4C	1.12059	0.689417
10124	ARL4A	4.25936	0.000471758
101241892	NPTN-IT1	1.2973	0.250146
101243545	LINC02067	1.0777	0.738165
10125	RASGRP1	2.05216	0.106739
10126	DNAL4	0.869966	0.521336
10127	ZNF263	1.54037	0.0404222
10128	LRPPRC	1.24085	0.239082
10129	FRY	0.395259	0.0419215
10130	PDIA6	1.63397	0.0701271
10131	TRAP1	0.829214	0.313531
10133	OPTN	6.52084	0.000750551
10134	BCAP31	0.880939	0.642831
10135	NAMPT	2.78945	0.00051177
10137	RBM12	1.10207	0.60543
10138	YAF2	0.910086	0.520712
10139	ARFRP1	1.16227	0.313193
10140	TOB1	0.455024	6.32538e-05
101409256	LOC101409256	0.352699	0.0898202
101409258	OSGEPL1-AS1	0.393274	0.0815551
101409261	OGFR-AS1	2.06077	0.00429736
101410533	YTHDF3-AS1	1.161	0.687384
101410538	MMP24OS	1.04321	0.812126
101410543	XXYLT1-AS2	0.210869	0.00890737
10142	AKAP9	0.280522	7.96267e-05
10144	FAM13A	0.240019	0.000446315
10146	G3BP1	1.29557	0.060083
10147	SUGP2	0.672215	0.00945353
10148	EBI3	19.7502	1.3659e-05
10149	ADGRG2	0.516744	0.0295043
10150	MBNL2	0.977253	0.949547
10151	HNRNPA3P1	1.61148	0.27968
10152	ABI2	0.908724	0.667039
10153	CEBPZ	2.368	0.000127771
10154	PLXNC1	1.76794	0.0226851
10155	TRIM28	0.625451	0.00181635
10156	RASA4	0.845661	0.503846
10157	AASS	0.614419	0.232273
10159	ATP6AP2	1.10797	0.566939
101593348	LOC101593348	1.23606	0.55627
10160	FARP1	0.295106	0.0376794
10161	LPAR6	0.534774	0.00200934
10162	LPCAT3	0.857481	0.626341
10163	WASF2	0.604954	0.00306458
10165	SLC25A13	7.35499	0.0225284
10166	SLC25A15	0.673057	0.418624
101669766	ZNF350-AS1	1.6944	0.0417728
10168	ZNF197	1.12889	0.723488
10169	SERF2	1.60886	0.0129482
1017	CDK2	3.2458	0.000107285
10170	DHRS9	0.252805	0.135737
10171	RCL1	2.17634	0.0216385
10172	ZNF256	0.884797	0.713466
101735302	STAG3L5P	0.687955	0.232256
10174	SORBS3	1.38987	0.448814
10175	CNIH1	1.01598	0.93281
101752399	STAG3L5P-PVRIG2P-PILRB	1.35415	0.0200926
101752400	CAPN10-DT	0.938086	0.71415
10178	TENM1	0.88999	0.921589
10179	RBM7	2.23622	0.000281287
10180	RBM6	0.664062	0.0142175
10181	RBM5	1.07282	0.610593
10184	LHFPL2	3.35613	0.0566183
101867536	PRNCR1	0.847984	0.358281
10188	TNK2	0.145751	0.000292948
10189	ALYREF	2.59607	8.35121e-05
1019	CDK4	4.79505	0.000339858
10190	TXNDC9	0.56133	0.00633695
101926888	RALY-AS1	1.65099	0.179348
101926900	DNAJB5-DT	16.7377	0.00600267
101926933	LOC101926933	0.344025	0.0708482
101926943	LOC101926943	0.758827	0.578162
101926944	LOC101926944	2.75026	0.0159757
101926963	LOC101926963	20.3434	0.00659572
101926987	DLGAP4-AS1	1.89484	0.0994454
101927015	LINC01506	0.672163	0.129892
101927018	LOC101927018	0.597423	0.103883
101927021	LOC101927021	1.66435	0.202779
101927027	PRKRA-AS1	0.785764	0.381739
101927034	ROR1-AS1	78.4814	0.00252109
101927045	LOC101927045	0.791053	0.536461
101927051	LOC101927051	0.517247	0.0177938
101927066	LOC101927066	0.694959	0.119647
101927069	LOC101927069	0.22169	0.0287723
101927084	LINC01359	0.585711	0.0217221
101927100	LOC101927100	0.855836	0.649313
101927112	LINC01581	0.31829	0.124047
101927117	PLCG1-AS1	1.23212	0.386077
101927129	LINC01580	0.735234	0.579071
101927131	LOC101927131	1.53873	0.0409931
101927136	LOC101927136	191.546	0.000996563
101927143	LOC101927143	0.340491	0.0501498
101927147	NA	7.87858	0.0507972
101927151	LOC101927151	0.314806	0.00283833
101927153	LINC02207	0.747335	0.147087
101927160	NA	18.1474	0.00337643
101927164	LOC101927164	0.331213	0.162005
101927167	GATA2-AS1	1.15821	0.819605
101927178	LOC101927178	1.47222	0.191935
101927181	NA	1.07145	0.919976
101927190	LOC101927190	8.87201	0.000227138
101927204	FAM111A-DT	1.1475	0.681014
101927211	ZNF451-AS1	0.647171	0.368157
101927221	UBR5-AS1	0.577663	0.0187528
101927233	SEMA6A-AS1	15.4731	0.0008318
101927242	LINC01430	10.2527	0.0197099
101927243	LOC101927243	10.3443	0.000236624
101927245	LOC101927245	14.9555	0.00049696
101927257	MRTFA-AS1	1.0215	0.952647
101927260	NA	0.811682	0.230522
101927272	LOC101927272	1.27372	0.383783
101927275	NDUFV2-AS1	4.20112	4.0379e-05
101927278	LOC101927278	4.26183	0.0266512
101927279	EP300-AS1	2.01288	0.0859229
101927288	MANEA-DT	0.357958	0.158521
101927323	PPP4R1-AS1	0.537468	0.0507528
101927354	LOC101927354	1.0787	0.801636
101927365	LOC101927365	1.11244	0.717182
101927375	LOC101927375	1.79844	0.359941
101927376	NA	0.626751	0.292471
101927391	LOC101927391	0.575044	0.197031
101927402	LOC101927402	11.4715	5.59264e-05
101927415	LOC101927415	0.661523	0.334843
101927418	LOC101927418	1.43622	0.393166
101927438	LINC01800	4.52552	0.00237535
101927469	LOC101927469	1.32463	0.408311
101927472	ITPRIP-AS1	5.47035	0.00117142
101927482	HECW2-AS1	1.29546	0.660825
101927509	LOC101927509	1.15206	0.753366
101927547	ANKRD44-IT1	0.274645	5.02706e-05
101927550	LOC101927550	0.917614	0.56376
101927559	CEBPB-AS1	2.52212	0.00251457
101927565	LINC01267	26.7269	0.00214116
101927579	DNM1P50	0.647186	0.407956
101927586	LINC01271	1.66551	0.224493
101927588	LOC101927588	0.367415	0.0902372
101927595	NA	6.32526	0.00697135
101927597	NCK1-DT	0.259378	0.00067181
101927599	ZNF529-AS1	1.13771	0.689522
101927612	RNF139-AS1	0.791481	0.378307
101927619	LINC01923	0.639206	0.766188
101927621	LINC01534	0.493662	0.217424
101927631	ADNP-AS1	1.01455	0.923928
101927651	LINC01927	0.0084441	0.00424232
101927685	HSFX4	0.311445	0.0191632
101927686	LINC02541	14.1844	0.000286275
101927697	LINC02227	12.9924	0.00215017
101927726	BEAN1-AS1	0.193652	0.0530427
101927730	LOC101927730	9.08698	3.89228e-05
101927755	RNFT1-DT	1.98107	0.00147543
101927759	LOC101927759	1.21508	0.561958
101927765	COA6-AS1	0.861327	0.504657
101927767	NA	1.51133	0.200478
101927768	HDAC2-AS2	4.19911	0.0298456
101927770	LOC101927770	0.592735	0.0152408
101927777	SATB1-AS1	1.36252	0.483444
101927780	LINC01303	2.52972	0.000349795
101927787	LOC101927787	177.799	0.0188083
101927789	LOC101927789	1.05018	0.885548
101927817	LOC101927817	0.456606	0.00684323
101927822	LOC101927822	23.8198	0.000407267
101927830	LOC101927830	0.378548	0.000502149
101927851	LOC101927851	3.37028	0.000506546
101927853	NA	3.07176	0.0914742
101927862	CTB-178M22.2	4.38559	0.288661
101927865	MYOSLID-AS1	1.10738	0.905568
101927891	PKN2-AS1	0.0673003	0.00533921
101927911	LOC101927911	0.0885502	3.84195e-05
101927931	LINC01480	4.26039	0.00023734
101927944	FAM53B-AS1	0.411776	0.0967784
101927954	LOC101927954	1.0635	0.736879
101927955	NA	1.37971	0.519786
101927957	LINC01572	2.85676	0.0617355
101927983	EDRF1-AS1	0.232796	0.0149238
101927989	LOC101927989	0.184487	0.000120113
101928008	LOC101928008	2.07909	0.0889944
101928020	LOC101928020	1.16058	0.602254
101928034	LOC101928034	1.07947	0.833831
101928042	LOC101928042	0.791127	0.622911
101928043	LINC01635	0.384696	0.07652
101928053	LOC101928053	0.817352	0.691234
101928062	LINC01481	2.03474	0.00783291
101928068	LOC101928068	0.768394	0.326386
101928075	LOC101928075	1.29712	0.574162
101928085	ERICH6-AS1	1.44938	0.703873
101928093	LOC101928093	3.77103	0.00354904
101928100	LOC101928100	0.978537	0.967394
101928120	LOC101928120	0.315345	0.0140875
101928143	LOC101928143	2.39718	0.000862074
101928150	LINC02648	2.65198	0.126863
101928153	ITGA9-AS1	0.328631	0.318035
101928154	LINC01485	1.53071	0.189613
101928227	LINC02345	1.41653	0.396262
101928231	CT69	12.043	0.0377676
101928243	DARS-AS1	3.62634	0.00277678
101928290	PLBD1-AS1	0.26241	0.00130009
101928323	LOC101928323	0.191396	0.00107115
101928324	LOC101928324	0.630802	0.03641
101928344	LOC101928344	0.729671	0.236475
101928363	EHD4-AS1	2.90994	0.13161
101928370	LOC101928370	0.867873	0.761829
101928377	LOC101928377	0.477095	0.16694
101928378	PTOV1-AS2	0.501177	0.00227637
101928386	LOC101928386	0.956274	0.886205
101928402	LOC101928402	2.09132	0.128802
101928403	EIF2AK3-DT	3.03829	0.108758
101928422	NA	1.03469	0.924138
101928429	LOC101928429	1.38821	0.306402
101928433	LOC101928433	6.14744	0.000134197
101928445	LOC101928445	1.76992	0.00459573
101928448	C5orf67	0.291114	0.0682341
101928461	LOC101928461	4.62105	0.00101234
101928465	LOC101928465	5.69689	0.000270632
101928483	NALT1	0.21083	0.00208864
101928492	OR2A1-AS1	1.11305	0.813015
101928513	CATIP-AS1	1.40565	0.234595
101928514	LINC02080	3.22551	0.0886315
101928517	LOC101928517	0.253158	0.0201111
101928548	LOC101928548	0.841725	0.871626
101928555	LINC01537	14.669	0.00102833
101928578	RAP2C-AS1	3.24799	0.00017599
101928600	LINC02108	6.02849	0.0345229
101928603	ARMH2	1.26564	0.525445
101928605	LOC101928605	1.33945	0.456442
101928607	TRPM2-AS	11.9185	0.00386888
101928621	NA	4.18842	0.000409897
101928635	NA	1.15737	0.624774
101928649	CTC-338M12.4	0.979546	0.918577
101928668	NA	12.4206	0.0010047
101928673	LOC101928673	0.543168	0.0379483
101928674	LOC101928674	8.82065	0.00269444
101928675	LOC101928675	0.753553	0.747267
101928694	LIPC-AS1	3.9539	0.00166344
101928696	LOC101928696	1.24306	0.601837
101928710	SCAT1	1.89868	0.410647
101928728	LOC101928728	1.60407	0.120927
101928731	LOC101928731	1.32085	0.491703
101928736	MIR762HG	0.825192	0.75037
101928747	NA	0.556286	0.0488455
101928767	LINC02328	0.863226	0.676321
101928784	RORA-AS1	1.38502	0.565738
101928791	LINC01147	3.3639	0.0117998
101928793	NA	0.68361	0.340097
101928797	LOC101928797	2.86641	0.1111
101928841	LOC101928841	2.88493	0.0121239
101928865	LOC101928865	12.3958	6.12259e-06
101928870	NA	5.04612	0.0443754
101928893	LOC101928893	0.104596	0.000277047
101928927	NA	0.88244	0.645168
101928931	SEMA3B-AS1	0.680406	0.203575
101928971	LINC01262	80.9793	0.00035592
101928984	NA	2.28079	0.0680803
101928988	LOC101928988	0.105382	0.000344069
101929005	NA	0.394986	0.022227
101929023	LINC01762	3.01965	0.000269199
101929057	LOC101929057	1.57935	0.167885
101929060	NA	0.077908	0.0636595
101929066	LOC101929066	6.89618	0.00470312
101929074	PIK3CD-AS2	0.780454	0.229897
101929076	LOC101929076	0.0983233	0.0590686
101929095	LOC101929095	1.17678	0.707659
101929098	LOC101929098	1.35814	0.549129
101929099	LOC101929099	0.281858	0.0975179
101929140	LOC101929140	1.3334	0.543862
101929141	LOC101929141	1.89668	0.398228
101929147	WARS2-AS1	1.04752	0.893042
101929162	LOC101929162	0.810366	0.638342
101929184	LINC01031	2.42928	0.0312726
101929185	LOC101929185	0.493501	0.00263221
101929191	LINCR-0001	0.440052	0.0131426
101929207	LINC01729	0.883525	0.843404
101929215	CTD-2201I18.1	0.727967	0.548384
101929231	LOC101929231	1.16756	0.764281
101929294	LOC101929294	3.76323	0.00545721
101929297	LOC101929297	2.22687	0.0734909
101929319	LOC101929319	6.12076	0.00932903
101929322	LOC101929322	0.328664	0.110872
101929331	LOC101929331	0.29885	0.000249829
101929372	LOC101929372	5.86181	0.00169912
101929400	LOC101929400	1.89757	0.382766
101929412	LINC02212	0.225823	0.0115992
101929423	MEF2C-AS1	0.282433	0.0030094
101929452	LOC101929452	0.232187	0.0673057
101929469	TEX52	0.482619	0.0689382
101929479	LOC101929479	2.37359	0.138381
101929505	LINC02150	7.07077	0.0286322
101929512	LOC101929512	3.95421	0.00200391
101929519	NA	0.528945	0.034032
101929524	LOC101929524	0.697865	0.50616
101929530	FANCD2P2	0.976649	0.965927
101929532	LOC101929532	7.33453	0.00366576
101929544	LINC02217	1.15379	0.701997
101929559	LINC00211	10.686	0.000985499
101929567	LINC01814	0.269608	0.00246868
101929574	LOC101929574	1.45557	0.163792
101929578	LOC101929578	0.0715058	0.000818806
101929591	KIZ-AS1	0.0927018	0.000155389
101929599	LOC101929599	0.232735	0.000583743
101929613	LOC101929613	0.25168	0.00730056
101929623	LINC01215	10.3565	0.00020166
101929639	B4GALT1-AS1	1.53001	0.0848539
101929664	HORMAD2-AS1	1.06092	0.771424
101929692	LOC101929692	3.29443	0.0135804
101929693	RARA-AS1	0.974937	0.929936
101929709	LOC101929709	10.5435	1.25422e-06
101929716	ARMC2-AS1	0.991551	0.987901
101929717	LINC02044	2.39889	0.1111
101929718	LOC101929718	0.582711	0.240687
101929736	LINC01372	1.13146	0.685843
101929741	METTL14-DT	1.55258	0.391108
101929746	ZNF341-AS1	1.91563	0.0585673
101929760	PIK3IP1-AS1	2.85103	0.010993
101929767	LOC101929767	1.09314	0.691763
101929780	NBPF25P	2.09936	0.0255529
101929796	NOTCH2NLR	1.71013	0.158987
101929798	LOC101929798	0.626069	0.273571
101929805	LOC101929805	0.776951	0.474101
101929815	LOC101929815	1.19149	0.566287
101929895	LOC101929895	0.782088	0.701126
101929897	LOC101929897	32.8713	0.000283664
101929950	LOC101929950	0.650851	0.00462922
101929959	LOC101929959	0.493238	0.428214
10193	RNF41	1.38285	0.0273065
101930085	LOC101930085	0.950914	0.832854
101930332	NA	2.15219	0.125435
101930746	LINC00945	3.77777	0.000160855
10194	TSHZ1	2.57349	0.139908
10195	ALG3	1.01261	0.952913
101954264	RNVU1-4	0.441904	0.0743487
101954271	RNU6-9	0.920982	0.755468
101954272	RNVU1-3	0.672866	0.403248
10196	PRMT3	1.60271	0.0963937
10197	PSME3	0.363629	6.18584e-05
10198	MPHOSPH9	0.832983	0.614834
10199	MPHOSPH10	0.955106	0.859508
102	ADAM10	1.31824	0.125718
1020	CDK5	0.815217	0.471307
10200	MPHOSPH6	1.2055	0.472407
10201	NME6	0.339926	0.000420045
10202	DHRS2	0.799966	0.850023
10203	CALCRL	1.75171	0.184157
10204	NUTF2	0.464342	0.00119275
10205	MPZL2	0.511673	0.0507579
10206	TRIM13	0.832611	0.20418
102060282	RASSF1-AS1	0.102048	4.67098e-05
10207	PATJ	0.876897	0.591303
10208	USPL1	0.313668	0.000649383
10209	EIF1	4.25342	7.94634e-05
1021	CDK6	0.74691	0.221064
10210	TOPORS	0.221509	0.000114226
10211	FLOT1	2.19402	0.000266327
10212	DDX39A	4.03511	0.000767312
10213	PSMD14	3.43596	0.00019015
10215	OLIG2	8.98012	0.000463968
102157401	PCBP2-OT1	1.70184	0.0652815
102157402	AK6	2.87721	0.00276797
10216	PRG4	0.528091	0.0222483
10217	CTDSPL	4.87349	0.00218996
10219	KLRG1	1.4415	0.452594
102191832	FBXW7-AS1	1.65327	0.255451
1022	CDK7	1.93549	0.000354708
10220	GDF11	1.31856	0.1069
10221	TRIB1	3.54091	0.00316766
102216342	LINC01108	4.44924	0.00127746
10223	GPA33	0.610359	0.514407
102238594	SPACA6P-AS	3.3279	0.00219602
10224	ZNF443	0.566001	0.0830331
10225	CD96	1.35661	0.660681
10226	PLIN3	1.321	0.110282
10227	MFSD10	0.506333	0.000358221
10228	STX6	0.297379	0.000184357
102288414	C11orf98	0.523281	0.106028
10229	COQ7	0.981709	0.899278
10230	NBR2	0.83236	0.299379
10233	LRRC23	1.33782	0.375575
10234	LRRC17	1.67123	0.083257
10235	RASGRP2	0.205103	3.12469e-05
10236	HNRNPR	0.687402	0.0324115
10237	SLC35B1	1.09097	0.669602
10238	DCAF7	0.529804	0.00093247
10239	AP3S2	0.845575	0.559482
1024	CDK8	0.764238	0.20954
10240	MRPS31	0.648972	0.0246728
10241	CALCOCO2	0.836584	0.27531
10243	GPHN	2.63129	0.0185004
10244	RABEPK	0.422615	0.00342963
10245	TIMM17B	1.47172	0.0316473
102464824	MIR6069	9.35186	0.000268516
102465247	MIR548AY	0.400909	0.042334
102465256	MIR6513	1.75024	0.053836
102465432	NA	0.968981	0.903807
102465438	MIR6732	4.562	0.000841739
102465442	MIR6738	1.46213	0.186892
102465448	MIR6748	0.327956	0.107722
102465451	MIR6753	1.70891	0.0925302
102465454	MIR6758	0.765238	0.273569
102465463	MIR6772	4.59809	0.00184252
102465472	MIR6787	0.99177	0.985057
102465491	MIR6819	1.84035	0.0220016
102465502	MIR6835	3.60162	0.0301007
102465507	MIR6842	2.94401	0.0271345
102465521	MIR6864	1.7528	0.456627
102465522	MIR6865	1.01895	0.971865
102465527	MIR6876	4.69454	0.0134439
102465532	MIR6883	0.484346	0.427281
102465539	MIR6895	1.06518	0.85094
102465666	MIR7109	0.483622	0.113769
102465689	MIR7152	0.423635	0.0888583
102465840	MIR7854	0.514149	0.293207
102465857	MIR7976	10.0142	0.00368496
102465871	MIR8071-1	2.10067	0.441017
102465874	MIR8075	2.00591	0.157909
102465879	MIR8085	2.50327	0.0110914
102465909	MIR6859-2	0.688024	0.124711
102465910	MIR6859-3	0.660703	0.0844801
102465974	MIR6719	0.331226	0.0432817
102465993	MIR7847	0.943435	0.916647
102466103	MIR6075	7.1202	0.0214099
102466192	MIR6750	1.2723	0.688892
102466197	MIR6810	2.99709	0.0288922
102466204	MIR6880	2.68643	0.0659955
102466247	MIR1273H	0.4212	0.017609
102466730	MIR6764	0.610714	0.277246
102466737	MIR6793	0.4499	0.12978
102466741	MIR6813	0.519262	0.0319785
102466745	MIR6832	0.890056	0.799831
102466747	MIR6840	1.52918	0.0278027
102466751	MIR6859-1	0.71989	0.418214
102466865	MIR7848	0.883296	0.782738
102466889	MIR8071-2	1.1415	0.859602
102466985	MIR6837	0.421966	0.0160155
102467073	HRAT5	0.665261	0.524797
102467147	LINC01948	0.297438	0.0576463
10247	RIDA	0.55092	0.0497878
10248	POP7	0.672641	0.0667115
1025	CDK9	1.09801	0.409667
10250	SRRM1	1.01393	0.913299
10251	SPRY3	0.204125	0.000312233
10252	SPRY1	1.66691	0.201141
10253	SPRY2	0.569469	0.0818075
10254	STAM2	1.07579	0.633263
102546229	LOC102546229	10.0818	0.0196367
102546294	LOC102546294	5.49618	0.000614774
102546298	NDST1-AS1	0.639663	0.431785
10255	HCG9	0.763353	0.495349
10256	CNKSR1	1.38093	0.589435
10257	ABCC4	0.732604	0.408205
1026	CDKN1A	17.1876	0.00193561
10260	DENND4A	15.179	2.86035e-07
102606465	LOC102606465	2.06161	0.0508683
10261	IGSF6	3.57292	3.75683e-05
10262	SF3B4	1.42752	0.0370747
10263	CDK2AP2	0.499054	0.0377842
102659353	THRIL	0.0647467	3.07012e-05
10267	RAMP1	1.25571	0.625015
10268	RAMP3	5.58413	0.022527
10269	ZMPSTE24	0.459172	0.00883285
1027	CDKN1B	0.195737	8.18916e-06
10270	AKAP8	0.749599	0.0180946
10272	FSTL3	0.328596	0.253386
102723167	MIR133A1HG	0.310162	0.0206442
102723316	FRG1DP	0.317704	0.0372689
102723335	LOC102723335	1.64804	0.536531
102723360	LOC102723360	0.34573	0.400784
102723373	LOC102723373	0.0639104	0.000641115
102723390	FRG1EP	3.23318	0.335895
102723422	NA	0.280742	0.129891
102723439	LOC102723439	0.234759	0.0516765
102723451	FAM243B	0.947659	0.900286
102723475	KCNE1B	2.29695	0.0610963
102723508	KANTR	1.07463	0.824251
102723510	LCMT1-AS1	1.40341	0.609776
102723526	LINC02218	0.599467	0.0858282
102723553	SMIM11B	0.842921	0.580031
102723555	SPDYE16	0.760618	0.291718
102723566	LOC102723566	0.708873	0.468794
102723582	LOC102723582	1.41119	0.203866
102723604	LOC102723604	36.2713	0.000203505
102723665	LOC102723665	1.75787	0.128615
102723701	LOC102723701	2.88458	0.077241
102723703	LOC102723703	1.65735	0.136006
102723704	LOC102723704	2.02622	0.00766738
102723727	LPGAT1-AS1	1.26696	0.568065
102723728	LOC102723728	0.492705	0.0606491
102723743	NA	1.22886	0.782665
102723750	LOC102723750	1.37059	0.469097
102723766	LINC02362	3.01554	0.174572
102723775	LINC01315	0.74892	0.344591
102723780	FRG1FP	0.233522	0.0971725
102723809	LOC102723809	2.10848	0.0205173
102723824	LOC102723824	3.07427	0.0399634
102723849	SPDYE17	0.703446	0.273355
102723854	LINC01819	0.143752	0.000321225
102723859	TBC1D3E	0.680903	0.0343474
102723872	LOC102723872	0.883853	0.614161
102723897	WASH9P	0.697371	0.072804
102723927	LINC01238	1.57412	0.057964
102723955	LOC102723955	2.14377	0.0572671
102723989	LOC102723989	6.09355	0.0934178
102723996	LOC102723996	6.16988	0.000935395
102724009	LOC102724009	0.823548	0.730691
102724020	LOC102724020	0.613096	0.568392
102724023	GATD3B	0.614451	0.0381098
102724050	LOC102724050	1.32772	0.335913
102724105	ZNF528-AS1	0.678581	0.557607
102724112	NA	0.796796	0.371064
102724159	LOC102724159	0.991906	0.953693
102724163	LOC102724163	0.339965	0.0780786
102724164	NA	13.7379	0.0036313
102724175	NA	0.115638	4.03698e-05
102724184	NA	5.79666	0.00969462
102724190	LINC02289	0.058397	5.98388e-05
102724200	LOC102724200	1.03488	0.735112
102724219	LOC102724219	0.216681	0.174623
102724229	NA	0.471182	0.208749
102724235	NA	0.271801	0.00112367
102724246	TTC39C-AS1	1.82629	0.142512
102724297	LOC102724297	5.2417	0.068066
102724301	LOC102724301	8.19513	0.00412432
102724307	CYP17A1-AS1	0.940883	0.840104
102724316	SVIL-AS1	2.0996	0.0770286
102724323	LOC102724323	0.892066	0.589431
102724334	LOC102724334	0.687768	0.440397
102724371	NA	2.02889	0.262664
102724378	LOC102724378	0.88708	0.528807
102724383	NA	2.3326	0.00482758
102724404	LOC102724404	1.47033	0.07652
102724428	SIK1B	1.61736	0.0624211
102724441	NA	0.222478	0.192055
102724474	LOC102724474	2.20566	0.240717
102724488	LOC102724488	0.1264	0.00437025
102724515	LINC01291	0.850205	0.710112
102724532	LOC102724532	0.459779	0.0543902
102724541	NA	0.488485	0.34647
102724552	RERE-AS1	0.0747986	0.000168796
102724560	CBSL	0.313083	0.103462
102724594	U2AF1L5	1.50042	0.0227383
102724596	LOC102724596	0.103256	2.59259e-06
102724624	LOC102724624	0.690596	0.402582
102724642	LOC102724642	0.434085	0.00200938
102724699	LINC02043	0.866216	0.777583
102724708	LOC102724708	0.98725	0.97352
102724760	LOC102724760	0.819382	0.716172
102724782	NA	8.32166	0.00104504
102724814	LOC102724814	0.318298	0.000120402
102724827	MIATNB	1.06926	0.795049
102724843	LOC102724843	0.212748	0.180817
102724862	TBC1D3I	0.684107	0.02357
102724919	LOC102724919	1.79219	0.18454
102724951	LOC102724951	0.212748	0.180817
102724954	LINC01032	1.51005	0.648606
102724957	LOC102724957	0.595471	0.307687
102724965	LOC102724965	0.782504	0.244048
102724971	LOC102724971	1.02921	0.973669
102725022	LINC02352	0.261925	0.000230871
102725509	LINC01232	0.148902	0.000321697
10273	STUB1	0.338708	0.000121367
10274	STAG1	0.488068	0.00377051
10276	NET1	0.81267	0.57789
10277	UBE4B	0.516735	0.00123664
1028	CDKN1C	0.548659	0.0262648
10280	SIGMAR1	0.429005	0.00421085
102800317	TPTEP2-CSNK1E	0.659598	0.242492
10282	BET1	1.54593	0.0231715
10283	CWC27	0.949019	0.808832
10284	SAP18	1.01136	0.936235
10285	SMNDC1	1.33273	0.0605675
10286	BCAS2	2.884	0.000333921
10287	RGS19	0.416248	0.000544703
10288	LILRB2	0.751891	0.24385
10289	EIF1B	3.59725	0.000117031
1029	CDKN2A	2.16542	0.126147
10291	SF3A1	1.03742	0.807472
10293	TRAIP	0.561098	0.214067
10294	DNAJA2	0.485681	0.000263885
10295	BCKDK	1.21006	0.139933
10296	MAEA	2.24945	0.000291891
10297	APC2	1.77225	0.00562468
10298	PAK4	0.804274	0.46366
10299	MARCH6	1.34924	0.0416612
103	ADAR	0.882362	0.632196
1030	CDKN2B	2.86089	0.0302543
10300	KATNB1	0.281338	0.000194831
10301	DLEU1	0.66972	0.0157892
10302	SNAPC5	0.892446	0.521861
103021295	LOC103021295	0.445001	0.000634341
10307	APBB3	0.714685	0.104609
10308	ZNF267	3.37674	0.000981119
103091866	LINC01145	0.446508	0.00300813
1031	CDKN2C	0.390378	0.0223848
10311	VPS26C	1.32166	0.27675
10312	TCIRG1	1.12588	0.65129
10313	RTN3	0.461971	0.00170447
10314	LANCL1	1.0232	0.939326
10316	NMUR1	0.477075	0.429565
10318	TNIP1	3.03471	0.000597317
1032	CDKN2D	0.408474	0.00213326
10320	IKZF1	0.796748	0.577521
10321	CRISP3	0.111463	0.0737892
10322	SMYD5	2.54538	0.0194808
10325	RRAGB	1.63849	0.110547
10326	SIRPB1	1.58993	0.120905
10327	AKR1A1	1.41409	0.356738
10328	EMC8	0.418809	0.000993208
10329	RXYLT1	1.09166	0.73262
1033	CDKN3	1.21596	0.779503
10330	CNPY2	0.737962	0.212509
10332	CLEC4M	28.6712	0.000287254
10333	TLR6	0.260797	7.50386e-05
10335	MRVI1	0.561724	0.158668
103352539	LINC01410	0.162828	0.000258293
10336	PCGF3	1.04002	0.825257
10342	TFG	1.78162	0.0156491
10343	PKDREJ	0.554365	0.248962
10345	TRDN	0.140582	0.195807
10346	TRIM22	0.570229	0.177762
10347	ABCA7	0.361474	0.00335028
10349	ABCA10	1.95252	0.0703132
10350	ABCA9	0.76528	0.643238
103504729	MIR3179-4	0.758743	0.691579
103504730	MIR9500	9.79732	0.0114171
103504731	MIR3648-2	2.31986	0.100917
103504734	MIR1244-4	0.378892	0.048933
103504738	MIR6859-4	0.733229	0.26846
10352	WARS2	2.31367	0.108724
10360	NPM3	0.710682	0.154209
103611081	LOC103611081	0.892158	0.463942
10362	HMG20B	0.886873	0.569468
103625681	LLPH-DT	1.25487	0.452997
103625684	RNU6-2	0.956299	0.841726
10363	HMG20A	0.762957	0.198613
10365	KLF2	2.14492	0.0156854
10367	MICU1	1.67017	0.0929569
103689911	CATIP-AS2	1.97361	0.0241992
103695436	LINC01269	1.67724	0.293762
10370	CITED2	0.284372	4.8414e-05
10371	SEMA3A	0.418444	0.172491
103752586	BIRC6-AS2	0.471752	0.0656138
103752588	PACERR	2.09787	0.00143699
103752589	TMEM92-AS1	1.10801	0.7483
10376	TUBA1B	0.417605	0.00128552
10379	IRF9	2.32811	0.00174495
10380	BPNT1	0.581429	0.0493723
10381	TUBB3	1.49899	0.395802
10382	TUBB4A	0.641253	0.635493
10383	TUBB4B	1.23046	0.23321
10384	BTN3A3	0.249754	0.00110032
10385	BTN2A2	2.02786	0.040602
10388	SYCP2	0.332078	0.00090412
10389	SCML2	1.13255	0.85051
1039	CDR2	3.29814	0.000371207
10390	CEPT1	2.80575	0.00114354
10391	CORO2B	8.02053	0.00522196
103910	MYL12B	0.934482	0.601984
10392	NOD1	0.27425	3.25016e-05
10393	ANAPC10	0.992823	0.982334
10395	DLC1	1.83865	0.0489842
10396	ATP8A1	0.265517	0.000641659
10397	NDRG1	0.825131	0.449333
10398	MYL9	0.977694	0.961614
10399	RACK1	0.762253	0.104331
104	ADARB1	0.473838	0.221115
1040	CDS1	4.10187	0.01148
10400	PEMT	0.192764	0.0156711
10401	PIAS3	0.572545	0.0320517
10402	ST3GAL6	0.55748	0.0142479
10403	NDC80	0.0725785	6.77084e-05
10404	CPQ	0.470873	0.000122322
10409	BASP1	2.92206	0.0117411
10410	IFITM3	0.950519	0.949821
10411	RAPGEF3	0.689601	0.415403
10412	NSA2	0.884203	0.48296
10417	SPON2	1.74234	0.433784
10418	SPON1	0.971115	0.963985
10419	PRMT5	0.251648	0.036572
10420	TESK2	1.11713	0.604201
10421	CD2BP2	1.5642	0.00908819
10422	UBAC1	0.2229	3.37135e-05
10423	CDIPT	0.135805	1.84885e-05
10424	PGRMC2	0.580315	0.00846206
10425	ARIH2	0.813445	0.111967
10426	TUBGCP3	0.185625	1.37867e-05
10427	SEC24B	1.04563	0.69935
10428	CFDP1	1.19384	0.459973
1043	CD52	0.553031	0.0439445
10430	TMEM147	1.2597	0.300255
104310351	LINC01331	0.441736	0.281607
10432	RBM14	0.513227	0.000597056
104326052	NRIR	1.37455	0.36103
104326054	LINC00399	0.974501	0.980228
104326055	APOA1-AS	1.4238	0.0964072
10434	LYPLA1	1.18384	0.430867
10435	CDC42EP2	3.93345	0.0043079
104355135	LINC00431	0.326966	0.0496421
104355143	TXNDC12-AS1	2.75077	0.0134207
104355295	SGMS1-AS1	2.42329	0.00096522
104355426	LENG8-AS1	0.899262	0.655899
10436	EMG1	1.28543	0.277511
10437	IFI30	2.32949	0.202882
10438	C1D	1.48636	0.0782929
104384744	TET2-AS1	1.19436	0.522672
10440	TIMM17A	1.36192	0.0818114
10443	N4BP2L2	1.09152	0.520158
10444	ZER1	0.400745	0.000274349
10445	MCRS1	0.762291	0.0944025
10446	LRRN2	3.14189	0.0201326
10447	FAM3C	1.70103	0.0341225
104472713	PCAT29	0.133081	0.00994752
104472714	DISC1-IT1	1.16029	0.836565
104472848	IRAIN	0.404661	0.0517572
10449	ACAA2	0.615266	0.0766277
10450	PPIE	0.889272	0.706743
104502416	FOXP1-AS1	0.479513	0.171508
10451	VAV3	1.10281	0.566896
10452	TOMM40	1.51862	0.0928313
10454	TAB1	0.635254	0.109432
10455	ECI2	0.552356	0.134195
10456	HAX1	1.49182	0.0113659
104564224	LUNAR1	0.109692	0.00367056
10457	GPNMB	0.775431	0.554333
10458	BAIAP2	1.78114	0.0104229
10459	MAD2L2	5.20665	7.38781e-05
10460	TACC3	0.0605194	0.000190179
10461	MERTK	0.132792	0.000374883
10463	SLC30A9	1.25216	0.130196
10464	PIBF1	0.857113	0.44191
10465	PPIH	0.978057	0.910961
10466	COG5	0.913614	0.736766
10467	ZNHIT1	0.567465	0.00388771
10468	FST	0.320767	0.502462
10469	TIMM44	2.51414	0.00474644
1047	CLGN	1.70256	0.34832
10471	PFDN6	0.78119	0.196808
10472	ZBTB18	0.239201	6.43311e-05
10473	HMGN4	0.486385	0.000981763
10474	TADA3	0.632182	0.00355432
10475	TRIM38	0.676873	0.0205853
10476	ATP5PD	0.764826	0.0935855
10477	UBE2E3	0.471105	0.0132774
10478	SLC25A17	0.774859	0.20789
10479	SLC9A6	0.391162	0.00115562
1048	CEACAM5	0.596267	0.250231
10480	EIF3M	1.04174	0.815481
10482	NXF1	1.36144	0.0217746
10483	SEC23B	2.507	0.00441154
10484	SEC23A	0.639862	0.0303522
10485	C1orf61	17.5501	0.000171145
10487	CAP1	0.825063	0.298811
10488	CREB3	2.17805	0.00102071
10489	LRRC41	1.32625	0.0998693
10490	VTI1B	0.69662	0.040619
10491	CRTAP	0.178754	4.95133e-06
10492	SYNCRIP	1.45911	0.00772418
10493	VAT1	2.60483	0.144586
10494	STK25	0.856439	0.462959
10495	ENOX2	0.869414	0.553824
104968399	LOC104968399	1.58237	0.157135
10497	UNC13B	0.294318	0.0624947
10498	CARM1	0.849231	0.4537
10499	NCOA2	0.337427	3.08436e-05
105	ADARB2	0.867423	0.707086
1050	CEBPA	0.482228	0.05411
10500	SEMA6C	0.14989	0.000422216
10501	SEMA6B	2.74682	0.0106239
10505	SEMA4F	0.791782	0.621408
10507	SEMA4D	0.310897	0.0008097
10509	SEMA4B	0.241749	0.000827879
1051	CEBPB	2.45741	0.00429248
10512	SEMA3C	0.478647	0.0077597
10513	APPBP2	1.14577	0.255904
10514	MYBBP1A	2.3844	0.00324798
10516	FBLN5	0.434681	0.428958
10517	FBXW10	3.46476	0.0490463
10518	CIB2	1.05006	0.911593
10519	CIB1	0.484427	0.00255369
1052	CEBPD	1.16155	0.324652
10520	ZNF211	0.776118	0.247414
10521	DDX17	1.01198	0.938784
10522	DEAF1	1.04939	0.753681
105221694	BISPR	0.739148	0.252491
10523	CHERP	1.99108	0.00252917
10524	KAT5	2.673	0.000278478
10525	HYOU1	2.85431	0.00253753
10526	IPO8	0.556288	0.0108216
10527	IPO7	3.21786	4.6789e-05
10528	NOP56	0.974806	0.841101
10529	NEBL	1.29419	0.315715
1053	CEBPE	0.346678	0.111066
10531	PITRM1	1.2733	0.162568
10533	ATG7	6.44664	2.87145e-06
10534	ZNRD2	1.71034	0.0292983
10535	RNASEH2A	0.562028	0.0404762
10536	P3H3	0.121383	0.0210802
105369140	LOC105369140	0.235468	0.00061069
105369154	PKD1P6-NPIPP1	0.726959	0.356787
105369155	NA	1.25161	0.415587
105369174	NA	6.36381	0.000207745
105369188	NA	0.586479	0.21986
105369190	NA	0.513169	0.180541
105369195	NA	0.986228	0.940127
105369199	LOC105369199	0.232795	0.000556751
105369205	NA	1.53527	0.335638
105369214	LOC105369214	0.262662	0.00031248
105369246	LOC105369246	1.48644	0.374954
105369316	SLC25A47P1	0.783529	0.398128
105369337	NA	0.726034	0.187753
105369447	NA	15.0961	0.00168635
105369535	LOC105369535	0.0928402	0.000858794
105369660	NA	2.94295	0.146598
105369669	LOC105369669	0.395408	0.000437418
105369728	LOC105369728	3.80296	0.0807425
105369869	LOC105369869	0.345836	0.0312842
105369889	LOC105369889	1.53889	0.102154
105369914	LOC105369914	1.76489	0.204756
105369970	NA	5.81309	0.0417804
105369971	LOC105369971	69.833	0.00102713
105369972	NA	0.350781	0.005269
105370295	LOC105370295	10.3778	0.00360227
105370374	NA	0.399632	0.00663415
105370548	NA	1.34858	0.439256
105370579	LOC105370579	0.277136	0.00248716
105370641	NA	1.5367	0.23759
105370691	LOC105370691	7.01409	0.0156849
105370707	LOC105370707	1.88594	0.131768
105370939	LOC105370939	0.967518	0.960188
105370941	LOC105370941	0.231956	0.00429786
105370943	LOC105370943	7.86907	0.00558293
105371026	LOC105371026	0.329278	0.0257217
105371045	LOC105371045	17.0108	0.00678913
105371130	MFSD13B	4.0107	0.00385447
105371162	NA	2.67914	0.038064
105371164	NA	0.560498	0.0186206
105371169	NA	0.886991	0.585927
105371242	PPIAL4H	23.8818	2.35644e-05
105371371	LOC105371371	0.281748	0.00649408
105371397	NA	1.02852	0.958612
105371405	NA	0.736213	0.244518
105371409	LOC105371409	0.252414	0.000444509
105371414	LOC105371414	0.619649	0.00601141
105371430	LOC105371430	0.517992	0.318669
105371437	NA	2.16714	0.0185999
105371448	NA	1.29208	0.326363
105371478	NA	1.35979	0.281961
105371729	LOC105371729	1.99679	0.186928
105371730	LOC105371730	0.518122	0.0805126
105371789	LOC105371789	0.67297	0.131218
105371899	LOC105371899	1.02476	0.957778
105371905	NA	2.02684	0.042178
105371906	LACAT1	0.913843	0.803245
105371907	LOC105371907	0.75143	0.531989
105371921	LOC105371921	17.9375	0.0154831
105371931	NA	1.09514	0.645429
105371932	LOC105371932	6.46626	0.000347921
105371933	LOC105371933	0.748192	0.41444
105371934	LOC105371934	3.06256	0.0327718
105371937	NA	1.19814	0.651718
105371944	NA	0.766233	0.512851
105372267	LINC01862	0.75041	0.693456
105372277	NA	1.32546	0.60799
105372343	NA	1.12198	0.833032
105372412	LOC105372412	3.27828	0.000198842
105372417	NA	3.33597	0.000572768
105372476	ZNF460-AS1	0.65995	0.449991
105372487	NA	0.593737	0.210995
105372489	LOC105372489	1.53257	0.156716
105372704	LOC105372704	0.156538	0.000393777
105372715	NA	7.89284	0.000482966
105372818	NA	0.697146	0.561568
105372824	LOC105372824	7.87853	0.000355741
105372843	NA	7.16792	0.00346077
105373090	NA	1.01091	0.965518
105373102	LOC105373102	0.996521	0.991488
105373133	LOC105373133	3.13505	0.0131456
105373280	NA	0.263627	0.06925
105373311	LOC105373311	1.44392	0.232342
105373386	LOC105373386	14.0325	0.0015099
105373468	NA	1.2394	0.482917
105373498	NA	9.34845	0.000652456
105373606	NA	0.694274	0.175265
105373759	LOC105373759	4.05511	0.000603785
105373780	LOC105373780	1.2612	0.102393
105373801	NA	3.25772	0.00126373
105373926	NA	159.356	0.000743226
105373986	LOC105373986	0.222844	0.231666
105373989	LOC105373989	3.81329	0.0227041
105373990	NA	0.337102	0.0100533
105374013	LOC105374013	1.50821	0.0657015
105374089	LOC105374089	0.631711	0.18641
105374297	LOC105374297	1.27885	0.61577
105374301	LOC105374301	0.789003	0.772838
105374382	LOC105374382	20.2925	0.00484205
105374567	LOC105374567	0.910204	0.838253
105374860	NA	0.935216	0.856988
105375039	NA	10.0408	0.0174862
105375057	NA	5.19264	0.00110991
105375104	NA	1.0713	0.854642
105375105	NA	7.54745	0.000428637
105375109	NA	0.961925	0.964665
105375110	NA	3.75868	0.0262156
105375112	LOC105375112	0.866937	0.555417
105375205	LOC105375205	0.682695	0.643356
105375304	LOC105375304	1.2068	0.480081
105375305	NA	1.52635	0.25081
105375354	NA	0.952735	0.843762
105375355	UPK3B	0.878829	0.705771
105375433	LOC105375433	0.15677	8.96982e-05
105375620	NA	0.726902	0.407655
105375621	NA	1.94152	0.373325
105375938	LOC105375938	6.72426	0.0114463
105376047	NA	0.540259	0.0451973
105376057	LOC105376057	0.16657	0.00123184
105376066	NA	0.679581	0.203897
105376153	NA	0.0710925	0.0118859
105376335	LOC105376335	0.0571913	1.57346e-05
105376337	NA	0.72048	0.113428
105376544	LOC105376544	5.10886	0.000204608
105376684	NA	0.445377	0.104552
105376714	LOC105376714	15.6084	0.000110991
105376719	NA	0.145545	0.00744549
105376731	LOC105376731	4.77123	0.000298094
105376732	NA	0.565518	0.185176
105376746	NA	0.197392	0.0095743
105376752	NPIPA9	1.04936	0.8688
105376780	NA	0.956531	0.893012
105376847	NA	1.62575	0.261327
105376851	NA	1.04002	0.897729
105376875	LOC105376875	1.10141	0.810553
105376906	LOC105376906	0.407246	0.00375229
105376908	NA	2.22288	0.0982279
105376911	NA	2.21063	0.0640371
105377197	NA	9.54994	8.54954e-05
105377200	NA	1.36101	0.0894047
105377206	NA	0.171521	3.33582e-05
105377210	NA	1.14845	0.634338
105377621	LOC105377621	32.6893	4.54028e-05
105377622	LOC105377622	0.954877	0.955585
105377623	LOC105377623	1.36453	0.423999
105377774	LOC105377774	0.31427	0.00652368
105377808	NA	0.230866	0.0501903
105377825	NA	1.29132	0.376811
105378081	NA	44.455	3.61512e-06
105378101	NA	3.82055	0.00066328
105378176	NA	1.78993	0.147437
105378192	NA	0.295422	0.000134503
105378260	LOC105378260	0.873621	0.823949
105378510	NA	1.69266	0.161555
105378579	NA	1.0077	0.99198
105378594	NA	0.535399	0.106635
105378684	NA	4.98204	0.013645
105378775	NA	0.480524	0.0979761
105378828	CLCA4-AS1	3.01081	0.000598547
105378947	LOC105378947	1.68592	0.36931
105378948	LOC105378948	5.26976	0.000844973
105378949	LOC105378949	2.33684	0.00422136
105378951	LOC105378951	2.99772	0.105647
105378954	LOC105378954	0.685243	0.184491
105379045	NA	1.11585	0.772736
105379046	NA	14.2685	0.00253456
105379177	NA	2.36142	0.00584633
105379200	NA	1.13766	0.641261
105379282	LOC105379282	0.126589	0.000367624
10538	BATF	5.45534	1.91915e-06
10539	GLRX3	1.71068	0.0637954
1054	CEBPG	0.834841	0.190045
10540	DCTN2	1.48023	0.00318294
10541	ANP32B	0.53559	0.00738876
10542	LAMTOR5	0.826966	0.448728
10544	PROCR	0.733465	0.18526
10548	TM9SF1	1.33409	0.135392
10549	PRDX4	1.25476	0.439894
10550	ARL6IP5	0.538774	0.0324122
10552	ARPC1A	1.26451	0.0574717
10553	HTATIP2	1.32064	0.24363
10554	AGPAT1	0.450155	0.000408622
10555	AGPAT2	0.498336	0.004142
10556	RPP30	0.715642	0.264452
10557	RPP38	0.715749	0.0906658
10558	SPTLC1	1.33461	0.0992196
10559	SLC35A1	0.290159	0.000285376
1056	CEL	3.84983	0.00239012
10560	SLC19A2	0.545611	0.00374065
10561	IFI44	0.913229	0.823816
10562	OLFM4	1.68353	0.217893
10564	ARFGEF2	4.00876	0.00182408
10565	ARFGEF1	1.13846	0.355445
10567	RABAC1	0.633491	0.0167159
10569	SLU7	1.62249	0.00776736
1057	CELP	10.3868	0.00105265
10572	SIVA1	0.565397	0.0302552
10573	MRPL28	1.34947	0.0547269
10574	CCT7	0.694782	0.0606094
10575	CCT4	1.42317	0.0967106
10576	CCT2	1.55905	0.0316478
10577	NPC2	2.45143	0.0704132
10578	GNLY	1.81011	0.433541
1058	CENPA	2.56874	0.203886
10580	SORBS1	1.41067	0.278287
10581	IFITM2	0.797637	0.211476
10585	POMT1	0.610785	0.0249921
10587	TXNRD2	0.789118	0.201337
10588	MTHFS	1.28745	0.230944
10589	DRAP1	0.355861	0.000728719
1059	CENPB	0.673856	0.04554
10591	DNPH1	6.35709	0.000467544
10592	SMC2	0.846204	0.6129
10594	PRPF8	0.978753	0.86649
10597	TRAPPC2B	1.89395	0.147091
10598	AHSA1	0.740594	0.0446197
1060	CENPC	0.606922	0.0557995
10600	USP16	1.48911	0.0104945
10602	CDC42EP3	3.26546	0.00194055
10603	SH2B2	1.92631	0.00446426
10605	PAIP1	0.6187	0.0232622
10606	PAICS	1.19272	0.286663
10607	TBL3	0.943745	0.767376
10608	MXD4	0.48921	0.0935834
10609	P3H4	0.789829	0.786877
10610	ST6GALNAC2	0.189702	0.000748091
10611	PDLIM5	1.74889	0.00147093
10612	TRIM3	0.60065	0.0595159
10613	ERLIN1	2.85308	0.0219832
10614	HEXIM1	0.595182	0.00169835
10615	SPAG5	8.63176	0.000130284
10616	RBCK1	0.738541	0.0910619
10617	STAMBP	0.69661	0.030147
10618	TGOLN2	0.639632	0.0107971
1062	CENPE	0.765828	0.458198
10620	ARID3B	0.410316	0.000145718
10621	POLR3F	0.616979	0.0235902
10622	POLR3G	1.7042	0.0406313
10623	POLR3C	2.32415	8.83454e-05
10625	IVNS1ABP	2.57384	0.00379935
10626	TRIM16	16.8316	1.51631e-05
10627	MYL12A	0.698969	0.0240384
10628	TXNIP	0.789709	0.309423
10629	TAF6L	0.923012	0.710817
1063	CENPF	0.594746	0.295487
10632	ATP5MG	0.708685	0.0155162
10633	RASL10A	2.19317	0.0178306
10634	GAS2L1	0.736529	0.52219
10635	RAD51AP1	0.357921	0.175604
10636	RGS14	0.057988	2.60005e-06
10637	LEFTY1	0.0306258	0.0562525
10640	EXOC5	0.84476	0.244671
10641	NPRL2	0.149351	2.53465e-05
10642	IGF2BP1	0.266512	0.319142
10643	IGF2BP3	0.360721	0.0241755
10644	IGF2BP2	0.89459	0.590082
10645	CAMKK2	5.16241	2.89362e-05
10651	MTX2	0.731605	0.352452
10652	YKT6	1.57032	0.00825636
10653	SPINT2	2.47553	0.00112106
10654	PMVK	0.856271	0.601786
10656	KHDRBS3	1.24065	0.600027
10657	KHDRBS1	1.90275	0.000301528
10658	CELF1	1.5479	0.0371159
10659	CELF2	0.100009	1.31498e-06
1066	CES1	7.12411	2.21521e-05
10661	KLF1	0.607133	0.396159
10663	CXCR6	1.0048	0.994587
10664	CTCF	0.394017	0.000195973
10666	CD226	1.33724	0.583875
10667	FARS2	1.0555	0.857193
10668	CGRRF1	1.15113	0.529382
10670	RRAGA	0.780541	0.0847097
10671	DCTN6	1.20635	0.372885
10672	GNA13	1.40291	0.224604
10673	TNFSF13B	0.217539	0.00181012
10677	AVIL	0.717125	0.502962
10678	B3GNT2	0.608563	0.0610216
10681	GNB5	0.93237	0.794023
10682	EBP	0.710488	0.0788783
1069	CETN2	0.529852	0.0235284
10691	GMEB1	1.6837	0.00158979
10693	CCT6B	3.57852	0.000159276
10694	CCT8	1.03722	0.820706
10695	CNPY3	0.347026	0.000106124
10699	CORIN	0.292199	0.0669735
1070	CETN3	0.676246	0.265167
1071	CETP	3.08497	0.0336704
10712	FAM189B	0.296239	0.000355486
10713	USP39	0.474777	0.0125176
10714	POLD3	0.519473	0.00797359
10715	CERS1	2.34589	0.148294
10717	AP4B1	0.48266	0.0182406
1072	CFL1	0.800422	0.192265
10720	UGT2B11	1.12098	0.764319
10721	POLQ	0.628081	0.513194
10723	SLC12A7	1.23363	0.602409
10724	OGA	0.54885	0.000736903
10725	NFAT5	1.65676	0.00475837
10726	NUDC	0.51054	0.00376656
10728	PTGES3	0.627853	0.0118262
1073	CFL2	1.01256	0.972895
10730	YME1L1	1.73718	0.00675349
10732	TCFL5	14.3679	1.21363e-05
10733	PLK4	0.505604	0.28891
10734	STAG3	0.795006	0.305139
10735	STAG2	1.16733	0.425655
10741	RBBP9	1.1893	0.44176
10742	RAI2	7.05853	0.0701929
10743	RAI1	0.701776	0.0222067
10744	PTTG2	0.183548	0.00270671
10745	PHTF1	0.54865	0.000163194
10746	MAP3K2	0.654221	0.0861206
10747	MASP2	0.99628	0.979909
10748	KLRA1P	0.988887	0.980679
10749	KIF1C	1.2606	0.180118
1075	CTSC	1.64323	0.0499123
10750	GRAP	1.25736	0.413457
10752	CHL1	1.16292	0.793105
10755	GIPC1	0.814416	0.634563
10758	TRAF3IP2	1.84655	0.00162096
10762	NUP50	0.269705	2.06795e-05
[truncated: 14,381 more rows]
[truncated: 2 more columns]
