# Supplementary material for: Identification of a forkhead box protein transcriptional network induced in human neutrophils in response to inflammatory stimuli
Source: Front Immunol. 2023 Jan 20;14:1123344. doi: 10.3389/fimmu.2023.1123344 (PMC9900176; doi:10.3389/fimmu.2023.1123344)
Supplement: Supplementary file 3 [file Table_2.xlsx]

## Sheet: S2 File
						Values generated from TRAP tools*				Neutrophil histone marks
Gene	ChIPseq Dataset	Dist. to TSS	Location	Enriched FOX TF	Bound sites	Rank	Chi-squared	Combined_P	Corrected_P	H3K4me3	H3K4me1	H3K27ac	H3K27me3	H3K9me3
CCL20	FOXP4 Myers	-104	upstream of gene							-	+	-	-	-
	FOXP1 Myers	-53	upstream of gene							-	+	-	-	-
	FOXP1 Snyder	-51	upstream of gene							-	+	-	-	-
	FOXP4 Myers	3090	intron 3							+	+	+	-	-
	FOXP1 Myers	4492	downstream of gene							+	+	+	-	-
	FOXP1 Van Boxtel	4494	downstream of gene							+	+	+	-	-
	FOXP4 Myers	5077	downstream of gene							+	+	+	-	-
	FOXP1 Myers	5082	downstream of gene							+	+	+	-	-
	FOXP1 Snyder	5106	downstream of gene							+	+	+	-	-
CXCL2	FOXP1 Snyder	-634	upstream of gene	FOXF2 (MA0030.1)	AGTGTTTATTTTAG	2	8.61	0.0135	0.455	-	+	-	+	-
				FOXA1 (MA0148.1)	TGTTTATTTTA	8	6.72	0.0347	0.496
	FOXP1 Gabut rep 1	226	exon							+	-	-	-	-
	FOXP1 Gabut rep 2	254	exon							+	-	-	-	-
MAFF	FOXP1 Van Boxtel	-23712	PLA2G6 gene	FOXF2 (MA0030.1)	CAATCGTAAACAAA	1	15.8	0.000366	0.0432	-	-	+	-	-
				FOXD1 (MA0031.1)	GTAAACAA	5	7.27	0.0263	0.621
	FOXP1 Van Boxtel	-21517	PLA2G6 gene							+	+	+
	FOXP4 Myers	-20627	PLA2G6 gene							+	+	+	-	-
	FOXP1 Myers	-20443	PLA2G6 gene							+	+	+	-	-
	FOXP4 Myers	-20401	PLA2G6 gene							+	+	+	-	-
	FOXP1 Van Boxtel	-19782	upstream of gene							+	+	+	-	-
	FOXP1 Van Boxtel	-14472	upstream of gene	FOXO3 (MA0157.1)	TGTAAACA	1	17.5	0.00016	0.0188	+	+	+	-	-
				FOXD1 (MA0031.1)	GTAAACAA	2	14.1	0.000866	0.0511
				FOXA1 (MA0148.1)	TGTTTACACAC	4	9.31	0.00953	0.267
	FOXP1 Myers	-14356	upstream of gene	FOXO3 (MA0157.1)	TGTTTACA	1	19.3	6.47e-05	0.00763	+	+	+	-	-
				FOXD1 (MA0031.1)	TTGTTTAC	2	13.6	0.00109	0.0644
				FOXA1 (MA0148.1)	TTCTGTAAACA	5	9.93	0.00698	0.165
				FOXF2 (MA0030.1)	TTTCTGTAAACAAG	11	6.08	0.0478	0.513
	FOXP4 Myers	-14343	upstream of gene	FOXO3 (MA0157.1)	TGTAAACA	1	18	0.000126	0.0149	+	+	+	-	-
				FOXD1 (MA0031.1)	GTAAACAA; TTGTTTAC	2	14	0.000894	0.0527
				FOXA1 (MA0148.1)	TTCTGTAAACA; TGTTTAC	4	9.49	0.00869	0.256
	FOXP4 Myers	-14138	upstream of gene							+	+	+	-	-
	FOXP1 Snyder	-14308	upstream of gene	FOXO3 (MA0157.1)	TGTAAACA; TGTTTACA	1	19.3	6.47e-05	0.00763	+	+	+	-	-
				FOXD1 (MA0031.1)	GTAAACAA; TTGTTTAC	2	13.6	0.00109	0.0644
				FOXA1 (MA0148.1)	TTCTGTAAACA; TGTTTAC	5	9.93	0.00698	0.165
				FOXF2 (MA0030.1)	GTAAACA; TTTGTTTAC	11	6.08	0.0478	0.513
	FOXP4 Myers	112	exon 1							+	-	+	-	-
	FOXP1 Gabut rep 2	678	exon	FOXP1	CGTAAACA					+	-	+	-	-
				FOXF2 (MA0030.1)	TTTGTTTACGTCCG	1	12.8	0.00164	0.139
				FOXD1 (MA0031.1)	TTGTTTAC	2	11.4	0.00336	0.139
	FOXP4 Myers	687	intron 1	FOXF2 (MA0030.1)	TTTGTTTACGTCCG	1	11.8	0.00277	0.221	+	-	+	-	-
				FOXD1 (MA0031.1)	TTGTTTAC	3	10.4	0.00561	0.221
	FOXP1 Myers	714	intron 1	FOXF2 (MA0030.1)	TTTGTTTACGTCCG	1	12.2	0.00227	0.182	+	-	+	-	-
				FOXD1 (MA0031.1)	TTGTTTAC	2	10.8	0.00453	0.182
	FOXP1 Gabut rep 1	721	intron	FOXP1	CGTAAACA					+	-	+	-	-
				FOXF2 (MA0030.1)	TTTGTTTACGTCCG	1	12.8	0.00164	0.139
				FOXD1 (MA0031.1)	TTGTTTAC	2	11.4	0.00336	0.139
	FOXP1 Myers	16792	downstream of gene							-	+	+	-	-
	FOXP1 Gabut rep 2	16802	downstream of gene							-	+	+	-	-
	FOXP1 Gabut rep 1	16813	downstream of gene							-	+	+	-	-
	FOXP4 Myers	16840	downstream of gene							-	+	+	-	-
	FOXP1 Myers	27032	TMEM184B gene	FOXD1 (MA0031.1)	GTAAACAA	3	10.8	0.00452	0.178	-	-	+	-	-
				FOXO3 (MA0157.1)	GGTAAACA	5	8.78	0.0124	0.231
				FOXF2 (MA0030.1)	AACTGGTAAACAAT	8	7.62	0.0222	0.317
LIF	FOXP1 Gabut rep 1	-9148	upstream of gene							+	+	-	-	-
PPP1R15A	FOXP1 Myers	41	exon 1							+	-	+	-	-
	FOXP1 Myers	746	intron 1							+	+	+	-	-
	FOXP4 Myers	748	intron 1							+	+	+	-	-
	FOXP1 Van Boxtel	674	intron 1							+	-	+	-	-
	FOXP4 Myers	4105	downstream of gene							+	+	+	-	-
BCL2A1	FOXP1 Van Boxtel	-9259	upstream of gene	FOXD1 (MA0031.1)	GTAAATAC; GTAAACAT	3	10.1	0.00633	0.217	-	+	+	-	-
				FOXA1 (MA0148.1)	AAATGTAAACA	4	9.68	0.0079	0.217
				FOXO3 (MA0157.1)	TGTAAACA	5	9.38	0.0092	0.217
	FOXP4 Myers	-8579	upstream of gene							+	+	+	-	-
NR4A3	FOXP4 Myers	-1625	upstream of gene							+	-	+	-	-
	FOXP4 Myers	-50	upstream of gene							+	-	+	-	-
	FOXP1 Gabut rep 1	-56	upstream of gene							+	-	+	-	-
SOD2	FOXP1 Myers	-545	ACAT2 gene							+	+	+	-	-
	FOXP4 Myers	-297	ACAT2 gene							+	-	+	-	-
	FOXP1 Myers	29	exon 1							+	-	+	-	-
	FOXP1 Van Boxtel	1881	intron 2	FOXF2 (MA0030.1)	GAAAAGTAAACATT	1	14	0.000922	0.0388	+	-	+	-	-
				FOXA1 (MA0148.1)	AAAAGTAAACA	3	13.8	0.000987	0.0388
				FOXD1 (MA0031.1)	GTCAACAA	4	12	0.00246	0.0725
	FOXP4 Myers	35083	intron 3							+	-	+	-	-
	FOXP1 Myers	35272	intron 3							+	-	+	-	-
	FOXP4 Myers	35287	intron 3							+	+	+	-	-
	FOXP1 Myers	67823	intron 3	FOXO3 (MA0157.1)	GGAAAACA; TGTTTACA	1	11.4	0.00328	0.228	+	-	+	-	-
				FOXD1 (MA0031.1)	TTGTTTAC	2	10.8	0.00452	0.228
				FOXF2 (MA0030.1)	CTTGTTTACAGACG	9	7.11	0.0286	0.275
	FOXP4 Myers et al	67843	intron 3							+	-	+	-	-
	FOXP4 Myers et al	68487	intron 3							+	-	+	-	-
	FOXP1 Myers et al	69067	intron 3							+	-	+	-	-
	FOXP4 Myers et al	70043	intron 4							+	+	+	-	-
	FOXP1 Snyder et al	70763	intron 4	FOXF2 (MA0030.1)	GAAAAGTAAACATT	1	13.4	0.00123	0.0775	+	-	+	-	-
				FOXA1 (MA0148.1)	AAAAGTAAACA	2	13.3	0.00131	0.0775
				FOXD1 (MA0031.1)	GTAAACATTTTTTAC	4	11.6	0.00307	0.0906
	FOXP1 Myers et al	70861	intron 4	FOXF2 (MA0030.1)	GAAAAGTAAACATT	1	13.4	0.00122	0.0767	+	-	+	-	-
				FOXA1 (MA0148.1)	AAAAGTAAACA	2	13.3	0.0013	0.0767
				FOXD1 (MA0031.1)	GTAAACATTTTTTAC	4	11.5	0.00317	0.0937
	FOXP4 Myers et al	70905	intron 4							+	-	+	-	-
IER3	FOXP4 Myers et al	-19922	upstream of gene	FOXF2 (MA0030.1)	GTTAAATAAACAAG	3	6.85	0.0325	0.611	-	+	+	-	-
	FOXP1 Myers et al	-19921	upstream of gene							-	+	+	-	-
	FOXP1 Snyder et al	-19754	upstream of gene	FOXF2 (MA0030.1)	GTTAAATAAACAAG	4	6.76	0.034	0.717	-	+	+	-	-
	FOXP1 Van Boxtel et al	-19490	upstream of gene							-	-	+	-	+
	FOXP1 Myers et al	-19151	upstream of gene							-	+	+	+	-
	FOXP1 Snyder et al	-19146	upstream of gene	FOXF2 (MA0030.1)	GTTAAATAAACAAG	4	6.76	0.034	0.717	-	+	+	+	-
	FOXP4 Myers et al	-19104	upstream of gene	FOXF2 (MA0030.1)	GTTAAATAAACAAG	3	6.85	0.0325	0.611	-	+	+	+	-
	FOXP4 Myers et al	76	exon 1							+	-	+	-	-
ATF3	FOXP1 Van Boxtel et al	1646	intron 1	FOXD1 (MA0031.1)	ATGTTTTC; TTGTTTAC	5	10.3	0.00584	0.126	+	+	+	-	-
				FOXA1 (MA0148.1)	TGTTTACTTTA	7	9.54	0.00847	0.126
				FOXF2 (MA0030.1)	ATTGTTTACTTTAT	10	8.79	0.0124	0.126
SMAD6	FOXP4 Myers et al	-232	upstream of gene							+	+	-	+	-
	FOXP1 Gabut et al rep 1	-103	upstream of gene							+	-	-	+	-
	FOXP4 Myers et al	135	exon 1	FOXC1 (MA0032.1)	GGTAAGTA	2	7.6	0.0224	0.833	+	-	-	+	-
ZNF165	FOXP1 Snyder et al	-221	upstream of gene	FOXD1 (MA0031.1)	GTAAACAA	2	10.8	10.8	0.00458	+	+	+	-	-
				FOXF2 (MA0030.1)	TTTCAGTAAACAAC	8	6.68	6.68	0.0354
	FOXP1 Myers et al	645	exon 1							+	-	+	-	-
	FOXP4 Myers et al	661	exon 1							+	-	+	-	-
	FOXP4 Myers et al	24546	downstream of gene							+	-	+	-	-
TNFAIP3	FOXP4 Myers et al	84	exon 1							+	+	+	-	-
	FOXP4 Myers et al	961	exon 1							+	-	+	-	-
	FOXP4 Myers et al	7182	intron 2							+	+	+	-	-
ICAM1	FOXP1 Myers et al	-73	upstream of gene							+	-	+	-	-
	FOXP1 Myers et al	134	exon 1							+	-	+	-	-
