# Supplementary material for: Identification of a forkhead box protein transcriptional network induced in human neutrophils in response to inflammatory stimuli
Source: Front Immunol. 2023 Jan 20;14:1123344. doi: 10.3389/fimmu.2023.1123344 (PMC9900176; doi:10.3389/fimmu.2023.1123344)
Supplement: Supplementary file 4 [file Table_3.xlsx]

## Sheet: Cannonical_Pathways
Canonical Pathways	deKleijn_2013_dimbright_4h	Kotz_16h	deKleijn_2012_6h	deKleijn_2012_4h	deKleijn_2012_2h	Coldren_60min_in_vivo	Silva_30min	Our_data_6h	Khaenam_6h	Coldren_60min_in_vitro	deKleijn_2013_brightbright_4h	deKleijn_2013_brightdim_4h
Dendritic Cell Maturation	-1.633	2.213	1.508	2.673	1.964	N/A	2.646	3.201	2.874	3.051	-2.138	-1.964
IL-6 Signaling	-1.265	0.816	1.807	2.183	3.771	N/A	2.646	3.159	3.9	2.887	-1.604	-0.728
iNOS Signaling	N/A	1.279	2.449	2.828	2.53	N/A	N/A	2.982	3.742	1.414	-2.828	-2.121
Systemic Lupus Erythematosus In B Cell Signaling Pathway	-0.943	1.347	0.853	1.633	1.877	N/A	2.449	2.975	1.387	1.387	-0.471	0
Hepatic Fibrosis Signaling Pathway	-0.408	1.364	1.347	2.475	N/A	N/A	2.333	2.969	3.266	1.147	-2.6	-0.539
iCOS-iCOSL Signaling in T Helper Cells	-2.53	2.556	-3.207	-1.941	N/A	N/A	N/A	2.921	0.447	N/A	1	0.277
Osteoarthritis Pathway	-0.577	1.089	0.832	0.728	-0.258	N/A	1.342	2.782	1.569	0.905	-1.291	-0.471
HMGB1 Signaling	-1.265	0.603	0.905	1.941	2.111	N/A	2.449	2.771	2.711	2.111	-1.732	-0.535
Production of Nitric Oxide and Reactive Oxygen Species in Macrophages	-0.258	1.833	1.387	2.673	1.147	N/A	N/A	2.689	3.363	1.941	-1.604	-0.853
Th17 Activation Pathway	1.667	1.567	1.387	1.604	0.832	N/A	2	2.646	1.606	2.236	-1.807	-1.291
Acute Phase Response Signaling	-0.577	-0.132	2.673	3	2.5	N/A	2.646	2.449	2.828	1.941	-2.5	-0.894
GP6 Signaling Pathway	-1.134	0.756	-2.449	-0.447	-0.816	N/A	N/A	2.401	-0.775	N/A	N/A	2.121
Unfolded protein response	-1.667	1.46	N/A	1	0.707	N/A	N/A	2.4	0.258	N/A	N/A	N/A
Cardiac Hypertrophy Signaling (Enhanced)	-1.859	0.26	0	0.667	1.333	N/A	2.646	2.089	0.707	3.162	-0.507	1.333
Neuroinflammation Signaling Pathway	0.218	1.897	2.449	3.157	1.3	N/A	2.333	2.086	3.938	1.698	-2.2	-1.569
PI3K/AKT Signaling	0	2.1	0.816	0.632	N/A	N/A	N/A	2.082	3.9	2.333	-0.632	-0.229
Th2 Pathway	-2.111	0.845	-0.943	-1.387	N/A	N/A	N/A	2.058	1.604	N/A	1.069	0.905
Toll-like Receptor Signaling	0	1.4	2.111	2.496	N/A	N/A	1	2.043	2.828	1.633	-2.53	-1.667
FAT10 Cancer Signaling Pathway	0.447	2.236	-0.447	0.333	2.236	N/A	N/A	2	2.309	1.633	-0.333	-0.707
IL-23 Signaling Pathway	-1.342	1.147	-0.378	0	0.707	N/A	N/A	2	1.155	1.633	-0.707	-0.333
Type I Diabetes Mellitus Signaling	-2.121	0.493	0.632	1.155	N/A	N/A	N/A	1.976	3.3	1.508	-0.632	-0.302
Small Cell Lung Cancer Signaling	-1	1.877	-1	0.707	2	N/A	N/A	1.964	1.807	2.449	-0.816	-1
NRF2-mediated Oxidative Stress Response	-2.828	-0.324	-0.378	0	0	N/A	N/A	1.938	0	1	1.633	1.633
LPS-stimulated MAPK Signaling	-1.89	0.354	-0.447	1.134	0.905	N/A	N/A	1.915	2.294	1.134	-0.816	0.333
IL-1 Signaling	0	0.354	2.121	2.333	2.496	N/A	N/A	1.89	3.153	2.121	-2.646	-2.333
p38 MAPK Signaling	-0.632	1.121	2.138	2.138	2.673	N/A	2	1.852	1.279	0.816	-0.905	-1
PKCŒ∏ Signaling in T Lymphocytes	-3.357	0.866	-2.887	-1.604	-1.886	N/A	N/A	1.769	0.816	2.121	1.732	1.698
Renin-Angiotensin Signaling	-2.53	-0.973	-0.378	0.378	0.577	N/A	N/A	1.715	1.342	1.342	-1.342	0.707
Role of IL-17F in Allergic Inflammatory Airway Diseases	0	1.225	1	1.342	1.633	N/A	2.236	1.698	1.291	2.449	-1	-0.707
Cyclins and Cell Cycle Regulation	N/A	2.828	N/A	N/A	-0.447	N/A	N/A	1.698	1.633	N/A	N/A	N/A
MIF-mediated Glucocorticoid Regulation	N/A	2.111	N/A	N/A	2.236	N/A	N/A	1.604	2.714	2.646	N/A	-0.816
Endothelin-1 Signaling	-2.333	-0.745	0	0.378	0	N/A	N/A	1.576	-0.962	-0.447	-0.707	1.155
Systemic Lupus Erythematosus In T Cell Signaling Pathway	-1.069	0.819	-2.324	-0.577	-1.069	N/A	N/A	1.543	-0.343	1.342	2.111	1.5
Adrenomedullin signaling pathway	-1.941	-1	0.832	1.387	2.887	N/A	2.236	1.524	1.134	2.333	-1.508	0
Cholecystokinin/Gastrin-mediated Signaling	-1.134	0.617	1.265	2.333	1.604	N/A	2.236	1.508	2.117	1.414	-1.134	0
Pyridoxal 5'-phosphate Salvage Pathway	-2.449	0.6	0.447	1.342	0.378	N/A	N/A	1.46	2.714	N/A	N/A	0
TREM1 Signaling	-1.667	0.617	1.732	1.5	N/A	N/A	2.828	1.441	3.13	2.714	-1.387	-1.886
Calcium-induced T Lymphocyte Apoptosis	-2.449	0.775	-2.828	-2.236	N/A	N/A	N/A	1.414	-1.667	N/A	2.236	2
Role of RIG1-like Receptors in Antiviral Innate Immunity	N/A	1.807	2.236	2.828	N/A	N/A	N/A	1.387	1.897	0.447	-2.646	-2.53
B Cell Receptor Signaling	-1.528	-0.119	0.5	0.943	1.897	N/A	N/A	1.364	0.59	2.828	0	1
Aryl Hydrocarbon Receptor Signaling	1	1.677	1.342	1.414	2.887	N/A	2.236	1.333	0.943	2.121	-1.633	0.302
4-1BB Signaling in T Lymphocytes	-1	1.213	N/A	2	2	N/A	N/A	1.291	3.162	2	-1.342	-1.134
ERK/MAPK Signaling	-1.807	0.405	-1.134	-1.414	-2.309	N/A	N/A	1.286	0	-0.816	0.378	0.832
Salvage Pathways of Pyrimidine Ribonucleotides	-1.414	0.898	0.707	1.89	0.707	N/A	N/A	1.257	3.207	1	-2	-0.816
Colorectal Cancer Metastasis Signaling	-1.043	0.611	0.243	1.213	0.243	N/A	2	1.231	1.976	0.905	-1	-0.243
PEDF Signaling	-2.333	0.577	-0.447	0.707	0.447	N/A	N/A	1.225	0.688	0.447	-0.707	0.302
MIF Regulation of Innate Immunity	N/A	1.604	N/A	N/A	2.236	N/A	N/A	1.213	2.53	2.121	N/A	-0.816
mTOR Signaling	-1.155	0.822	-2.121	-0.816	-1.508	N/A	N/A	1.206	0.209	N/A	0.816	1.508
Role of Pattern Recognition Receptors in Recognition of Bacteria and Viruses	0	0.354	2.5	3.3	N/A	N/A	2.236	1.183	1.886	2.333	-2.673	-1.606
Th1 Pathway	-2.333	0.87	-0.775	-0.302	N/A	N/A	N/A	1.151	1.508	N/A	0.832	0.577
CD28 Signaling in T Helper Cells	-2.333	0.174	-2.887	-1.508	N/A	N/A	N/A	1.134	-0.229	1	0.707	0.632
Glioblastoma Multiforme Signaling	-1.732	0.333	-1.342	-0.378	N/A	N/A	N/A	1.093	0.728	N/A	1	2.53
Crosstalk between Dendritic Cells and Natural Killer Cells	-1	3.024	-1.342	-1.414	-1.155	N/A	N/A	1.091	2.065	1.342	-0.447	-1.134
Oncostatin M Signaling	-0.447	0.218	2	N/A	0.447	N/A	N/A	1.069	2.121	N/A	N/A	-0.816
Type II Diabetes Mellitus Signaling	-0.707	0.18	-1	0.816	1.155	N/A	N/A	1.061	1.342	2.646	-0.447	0.302
IL-3 Signaling	-2.449	-1.061	-1	N/A	-0.447	N/A	N/A	1	0.243	N/A	N/A	1.134
Macropinocytosis Signaling	-1.89	0.277	-1	-1	-1.134	N/A	N/A	0.943	-0.333	N/A	N/A	2
NF-Œ∫B Activation by Viruses	-1.414	1.134	-0.816	0.378	1.155	N/A	N/A	0.87	1.147	2.449	-0.707	-0.302
Activation of IRF by Cytosolic Pattern Recognition Receptors	N/A	1.414	1.342	2.121	-0.707	N/A	N/A	0.756	0.728	-1	-1.134	-1.732
Rac Signaling	-1.604	-0.343	0.333	0.632	1.667	N/A	N/A	0.756	1.342	2	-0.905	-0.258
B Cell Activating Factor Signaling	N/A	0.728	0.447	1.414	1.342	N/A	N/A	0.728	1.732	2	-1.633	-1.414
RANK Signaling in Osteoclasts	-2.333	-0.632	0	1.414	2.236	N/A	N/A	0.707	0.816	1.633	-0.707	0.832
Thrombopoietin Signaling	-2	-1.279	N/A	N/A	-0.447	N/A	N/A	0.688	0.302	N/A	N/A	1.633
NF-Œ∫B Signaling	-2.324	-1.65	0.775	1.789	N/A	N/A	1.633	0.62	-0.949	0.258	-0.943	-0.209
Inflammasome pathway	N/A	0.277	2.828	2.828	1.633	N/A	N/A	0.577	0.707	1.342	-1.89	-1.89
Chondroitin Sulfate Biosynthesis (Late Stages)	N/A	-0.302	2	2	1.342	N/A	N/A	0.577	-1.633	N/A	N/A	0
14-3-3-mediated Signaling	-2.121	0	N/A	N/A	0	N/A	N/A	0.577	0	N/A	N/A	2.646
T Cell Exhaustion Signaling Pathway	0.707	0.885	2.496	1.941	1.508	N/A	N/A	0.507	1.698	N/A	-1.941	-1.698
Antiproliferative Role of Somatostatin Receptor 2	N/A	-0.5	N/A	N/A	N/A	N/A	N/A	0.5	1.134	N/A	N/A	2.236
p53 Signaling	0	-0.378	0.447	0.707	1	N/A	N/A	0.471	-0.688	N/A	0	-2.449
Role of p14/p19ARF in Tumor Suppression	2	1	N/A	N/A	N/A	N/A	N/A	0.447	N/A	N/A	N/A	N/A
Role of NFAT in Regulation of the Immune Response	-2.357	-0.258	-2.065	-0.894	-2.668	0.447	N/A	0.429	-0.853	1	1.807	1.886
STAT3 Pathway	-1.414	-1.512	1.265	1	1.633	N/A	N/A	0.408	2.309	N/A	-0.632	1.414
GŒ±12/13 Signaling	-2.111	-0.973	-0.447	0.378	0.447	N/A	N/A	0.354	0	N/A	0.378	0.905
CXCR4 Signaling	-2.496	-1.093	-1.667	-0.378	-1.134	N/A	N/A	0.324	0.218	N/A	1.633	1.89
Fc Epsilon RI Signaling	-2.333	-1.48	-0.707	0	-0.378	N/A	N/A	0.324	-0.688	N/A	1.342	2.53
P2Y Purigenic Receptor Signaling Pathway	-2.121	-0.632	-1.633	-0.447	0	N/A	N/A	0.324	-0.209	1	0	1
Regulation of Actin-based Motility by Rho	-1.633	-0.229	-0.447	0	-2	N/A	N/A	0.258	1	N/A	1.342	1.342
Cdc42 Signaling	-2.887	-0.707	-0.632	-0.302	-1.897	N/A	N/A	0.243	1.897	N/A	0.707	1.414
IL-7 Signaling Pathway	-0.816	-0.756	-0.378	-0.378	0	N/A	N/A	0.218	0	N/A	0.447	2.121
Prolactin Signaling	-2.236	-1.569	-1.633	-1.342	-1.134	N/A	N/A	0.209	0	N/A	N/A	2.121
Ovarian Cancer Signaling	-2.333	-0.816	-1.342	-1.342	0.447	N/A	N/A	0.209	-0.905	N/A	N/A	2.236
Ceramide Signaling	0.333	0	N/A	2	1.633	N/A	N/A	0.2	0.728	0.816	-2.236	-1.414
Apelin Cardiomyocyte Signaling Pathway	-2	-1.569	-1	-0.447	-0.378	N/A	N/A	0.192	-1	N/A	1	2.121
ErbB Signaling	-2.333	-1.567	-0.447	0.447	0.378	N/A	N/A	0.186	-0.243	N/A	N/A	2.646
eNOS Signaling	-2.646	-1.512	-2.449	-2	-1.265	N/A	N/A	0.18	-2.828	N/A	N/A	2.646
NGF Signaling	-2.496	-1.406	-1.342	-0.707	0.447	N/A	N/A	0	-0.2	2	0.707	1.5
FcŒ≥ Receptor-mediated Phagocytosis in Macrophages and Monocytes	-2	-1.667	-1.633	-1	-1.134	N/A	N/A	0	-0.447	N/A	1	1.89
Growth Hormone Signaling	-1.342	-1.964	-1.342	-1	-0.378	N/A	N/A	0	0	N/A	1	2.333
CCR3 Signaling in Eosinophils	-2.646	-2.065	-1	N/A	-0.816	N/A	N/A	0	-0.577	N/A	N/A	2.236
ERK5 Signaling	-1.265	-0.209	-0.447	-0.816	1	N/A	N/A	0	-0.775	N/A	1.89	2.121
VEGF Family Ligand-Receptor Interactions	-2.236	-1.279	N/A	N/A	-1	N/A	N/A	0	-1.155	N/A	N/A	2.449
ErbB4 Signaling	-2.236	-1.414	N/A	N/A	-1	N/A	N/A	0	-0.577	N/A	N/A	2.646
Dermatan Sulfate Biosynthesis	N/A	-0.535	1.633	2.236	1.342	N/A	N/A	0	-1.89	N/A	N/A	0
Chondroitin Sulfate Biosynthesis	N/A	-0.832	1.342	2	1.342	N/A	N/A	0	-1.89	N/A	N/A	0
PTEN Signaling	1.265	0.156	0	0	-0.816	N/A	N/A	0	-0.943	-2	-0.707	-1.5
Apelin Endothelial Signaling Pathway	-2.111	-0.48	-1.414	0	0.378	N/A	N/A	0	0.426	1.342	-0.378	0.577
FcŒ≥RIIB Signaling in B Lymphocytes	-2.236	-1.508	N/A	N/A	N/A	N/A	N/A	0	-1.134	N/A	N/A	1.89
Corticotropin Releasing Hormone Signaling	-1.134	-1.671	-0.378	0.447	0	N/A	N/A	0	-0.5	N/A	N/A	2
Endometrial Cancer Signaling	-2.236	-1.414	N/A	N/A	N/A	N/A	N/A	0	0	N/A	N/A	2.449
JAK/Stat Signaling	-2.121	-1.029	0	-0.333	0	N/A	N/A	0	1.069	0.447	0	0.535
VEGF Signaling	-2.236	-0.928	N/A	N/A	N/A	N/A	N/A	0	0	N/A	N/A	1.89
Sperm Motility	-2	-0.209	N/A	N/A	-0.378	N/A	N/A	0	-0.577	N/A	N/A	N/A
Endocannabinoid Developing Neuron Pathway	-2.121	-1.768	-0.447	-0.447	2	N/A	N/A	-0.174	0.535	N/A	N/A	2.236
Actin Cytoskeleton Signaling	-2.714	-1.605	0	-0.707	-0.816	N/A	N/A	-0.174	0.447	N/A	0.816	2.333
Aldosterone Signaling in Epithelial Cells	-2.236	-1.342	-2	N/A	-1	N/A	N/A	-0.209	-1.069	N/A	N/A	2.646
UVB-Induced MAPK Signaling	-2.236	-1.5	-1.342	-1	-0.816	N/A	N/A	-0.229	-0.632	N/A	1	2.449
VDR/RXR Activation	N/A	0.853	0.816	1.134	1.134	N/A	N/A	-0.229	1.265	N/A	-2	-2.449
GM-CSF Signaling	-2.646	-1.279	-1	-0.816	N/A	N/A	N/A	-0.243	0.535	N/A	1.342	2.333
EGF Signaling	-2.236	-1.46	N/A	N/A	N/A	N/A	N/A	-0.243	0	N/A	N/A	2.236
Netrin Signaling	-2.449	-2.111	-2	-2	-1	N/A	N/A	-0.277	-1.342	N/A	N/A	N/A
Regulation of Cellular Mechanics by Calpain Protease	-2	-0.535	N/A	-1.342	-1.633	N/A	N/A	-0.277	N/A	N/A	N/A	2.236
Melanoma Signaling	-2.449	-1.5	N/A	N/A	N/A	N/A	N/A	-0.277	-0.816	N/A	N/A	2.449
Huntington's Disease Signaling	-0.333	-0.781	-2.333	-1.89	0	N/A	N/A	-0.316	-0.5	N/A	1.342	2.111
Protein Kinase A Signaling	-1.606	-0.413	-1.414	-1.604	-1.414	N/A	N/A	-0.318	-1.722	-1.134	1.291	2.449
Superpathway of D-myo-inositol (1,4,5)-trisphosphate Metabolism	N/A	-2.121	N/A	N/A	N/A	N/A	N/A	-0.333	-0.447	N/A	N/A	N/A
Nitric Oxide Signaling in the Cardiovascular System	-2.646	-0.378	-2.236	-1	-1.134	N/A	N/A	-0.378	-0.243	N/A	N/A	1.414
Amyloid Processing	N/A	-2.121	N/A	N/A	N/A	N/A	N/A	-0.378	N/A	N/A	N/A	N/A
Chemokine Signaling	-2.449	-1.061	0	0.333	0	N/A	N/A	-0.392	1.291	N/A	0.447	1
Endocannabinoid Cancer Inhibition Pathway	-0.302	-0.866	2.333	1.732	0	N/A	N/A	-0.429	0.853	N/A	-1.633	-1.155
Cytotoxic T Lymphocyte-mediated Apoptosis of Target Cells	-2	0.905	-2	-1.342	-2.236	N/A	N/A	-0.447	0	N/A	N/A	N/A
IL-2 Signaling	-2.236	-1.225	-1	N/A	N/A	N/A	N/A	-0.447	0.905	N/A	N/A	1.633
Integrin Signaling	-2.183	-2.357	-1.667	-1.265	0	N/A	N/A	-0.457	0	N/A	0.707	2.673
CREB Signaling in Neurons	-1.89	-0.711	-1.372	-1.151	-2.722	N/A	N/A	-0.522	0.555	1.134	-0.73	0.186
SAPK/JNK Signaling	-2.333	-0.87	-0.816	-0.816	N/A	N/A	N/A	-0.557	-0.5	N/A	1	1.633
SPINK1 General Cancer Pathway	-2.236	-2.746	0.447	N/A	N/A	N/A	N/A	-0.577	0	N/A	1	2.449
Insulin Receptor Signaling	-1.5	-0.885	-0.707	-1	0.447	N/A	N/A	-0.617	-0.943	N/A	1.89	3.207
Melanocyte Development and Pigmentation Signaling	-2.121	-1.961	N/A	N/A	0	N/A	N/A	-0.626	-1.155	N/A	N/A	2.449
Leptin Signaling in Obesity	-2	-1.069	-1	-1	N/A	N/A	N/A	-0.632	-0.816	N/A	1	2.449
Role of CHK Proteins in Cell Cycle Checkpoint Control	N/A	-0.577	N/A	N/A	2	N/A	N/A	-0.632	-0.378	N/A	N/A	N/A
Role of NFAT in Cardiac Hypertrophy	-2.5	-2.405	-0.832	-0.277	0.277	N/A	N/A	-0.674	-0.557	N/A	1.667	2.309
FGF Signaling	-2.333	-1.177	0	-0.378	0.447	N/A	N/A	-0.688	-1.387	N/A	0.816	2.646
Œ±-Adrenergic Signaling	-2	-2.558	N/A	N/A	-1.342	N/A	N/A	-0.688	-1.155	N/A	N/A	2
Inhibition of Angiogenesis by TSP1	-2	0	-1	-1	-1	N/A	N/A	-0.707	N/A	N/A	N/A	N/A
Regulation of eIF4 and p70S6K Signaling	-2.121	-0.655	N/A	-2	-2	N/A	N/A	-0.728	-0.632	N/A	2	2.333
Agrin Interactions at Neuromuscular Junction	-2.236	-1.213	N/A	N/A	N/A	N/A	N/A	-0.728	1	N/A	N/A	1
Cardiac Hypertrophy Signaling	-2.357	-1.921	-0.577	0.302	0.816	N/A	N/A	-0.762	-0.174	N/A	1.508	2.84
Superpathway of Inositol Phosphate Compounds	-3.357	-2.673	-1.265	-1.155	0.632	N/A	N/A	-0.775	-0.522	N/A	2.138	2.294
Non-Small Cell Lung Cancer Signaling	-2.236	-1.414	N/A	N/A	N/A	N/A	N/A	-0.775	-1.265	N/A	N/A	2.449
HGF Signaling	-3.051	-1.508	-1.342	-1.414	-1.134	N/A	N/A	-0.845	-0.447	N/A	1.89	3.464
Calcium Signaling	-2.309	-1.095	-1.667	-1.508	-0.333	N/A	N/A	-0.845	-1.414	N/A	1.89	1.414
GNRH Signaling	-2.496	-3.046	0	0.333	-0.632	N/A	N/A	-0.849	-0.539	-0.816	0.816	2.333
3-phosphoinositide Biosynthesis	-3.207	-2.236	-1.265	-0.905	0.632	N/A	N/A	-0.866	-0.392	N/A	1.941	1.606
D-myo-inositol (3,4,5,6)-tetrakisphosphate Biosynthesis	-2.887	-2.402	-0.707	-0.333	0.632	N/A	N/A	-0.926	0	N/A	1.508	1.291
D-myo-inositol (1,4,5,6)-Tetrakisphosphate Biosynthesis	-2.887	-2.402	-0.707	-0.333	0.632	N/A	N/A	-0.926	0	N/A	1.508	1.291
Phospholipase C Signaling	-2.138	-1.524	-1.606	-0.471	-2	N/A	N/A	-0.927	0	1.89	1.069	1.147
Glioma Signaling	-2.646	-1.89	-2	-1	-0.447	N/A	N/A	-0.962	-0.775	N/A	N/A	2.333
PDGF Signaling	-2.449	-1.029	0.816	0	0	N/A	N/A	-0.962	0	N/A	-1	1.89
Senescence Pathway	-0.894	-2.108	0.229	1	2.132	N/A	1.342	-0.965	-0.729	1.265	-1.147	0.577
Renal Cell Carcinoma Signaling	-2.333	-1.279	N/A	-1	N/A	N/A	N/A	-1	-1.134	N/A	1	2.449
Apelin Pancreas Signaling Pathway	0	0	N/A	-0.447	-0.447	N/A	N/A	-1	-1	N/A	N/A	2.236
Opioid Signaling Pathway	-1.5	-2.63	-1.155	0	0.447	N/A	N/A	-1.013	0.16	0.816	-0.333	0.577
D-myo-inositol-5-phosphate Metabolism	-3.051	-2.714	-0.707	-0.333	0.632	N/A	N/A	-1.021	-0.408	N/A	1.941	1.886
PAK Signaling	-3.162	-2.2	N/A	-1	N/A	N/A	N/A	-1.043	0.333	N/A	1	1.89
Melatonin Signaling	-1.342	-2.353	-1.342	0	-0.707	N/A	N/A	-1.043	0	N/A	N/A	1.342
G Beta Gamma Signaling	-1.89	-2.535	-1.633	-0.447	-1.134	N/A	N/A	-1.061	-0.471	N/A	N/A	1.89
UVA-Induced MAPK Signaling	-1.342	-1.604	N/A	N/A	N/A	N/A	N/A	-1.069	-1.134	N/A	N/A	2.449
Angiopoietin Signaling	-1.342	-2.041	N/A	-0.816	-0.447	N/A	N/A	-1.091	-0.832	0	0.447	0
Sirtuin Signaling Pathway	-0.243	-0.378	-0.302	0	-0.905	N/A	N/A	-1.1	-2.197	-1	-0.632	-0.655
Ethanol Degradation IV	N/A	-2	N/A	N/A	N/A	N/A	N/A	-1.134	N/A	N/A	N/A	N/A
Paxillin Signaling	-3	-3	N/A	-1	0	N/A	N/A	-1.147	0	N/A	1	2.449
CNTF Signaling	-1.414	-2.065	-0.447	-0.447	1	N/A	N/A	-1.155	-0.333	N/A	0.447	1.89
Retinoic acid Mediated Apoptosis Signaling	-1	-0.688	N/A	2	N/A	N/A	N/A	-1.265	-0.378	N/A	N/A	N/A
Triacylglycerol Biosynthesis	N/A	-1.291	N/A	N/A	N/A	N/A	N/A	-1.291	-2.646	N/A	N/A	N/A
Neurotrophin/TRK Signaling	-2.828	-2.449	N/A	-1	N/A	N/A	N/A	-1.342	-1.155	N/A	N/A	2.646
PPARŒ±/RXRŒ± Activation	-0.333	-0.788	-1.732	-1.698	-1.5	N/A	N/A	-1.387	-3.272	-1.633	2.309	1
IGF-1 Signaling	-2.828	-2.921	-1.342	-1.342	N/A	N/A	N/A	-1.4	-0.832	N/A	1	2.646
3-phosphoinositide Degradation	-3.207	-2.654	-0.707	-0.333	0.632	N/A	N/A	-1.414	-0.392	N/A	1.941	1.886
PD-1, PD-L1 cancer immunotherapy pathway	1.633	-0.845	1.155	0.333	2.309	N/A	N/A	-1.569	-0.775	N/A	-1.134	-1.134
Apoptosis Signaling	-1.134	-0.617	N/A	-2.449	0.577	N/A	N/A	-1.616	-1.043	-0.333	1.342	0.535
Valine Degradation I	N/A	-0.447	N/A	N/A	N/A	N/A	N/A	-1.633	-2	N/A	N/A	N/A
CDP-diacylglycerol Biosynthesis I	N/A	-1.265	N/A	N/A	N/A	N/A	N/A	-1.667	-2.449	N/A	N/A	N/A
Phosphatidylglycerol Biosynthesis II (Non-plastidic)	N/A	-1.265	N/A	N/A	N/A	N/A	N/A	-1.667	-2.121	N/A	N/A	N/A
GDNF Family Ligand-Receptor Interactions	-2.828	-2.357	N/A	N/A	N/A	N/A	N/A	-1.698	-0.816	N/A	N/A	2.449
PFKFB4 Signaling Pathway	-1.633	-2.683	0.816	0.447	1.134	N/A	N/A	-1.807	-0.632	N/A	N/A	2.236
Ephrin B Signaling	-1	-2.4	N/A	N/A	N/A	N/A	N/A	-1.807	0	N/A	N/A	N/A
Synaptogenesis Signaling Pathway	-2.5	-2.183	-1.897	-1.667	0	N/A	N/A	-1.812	-1.732	N/A	1.265	2.496
Antioxidant Action of Vitamin C	N/A	-1.134	-0.447	-1.633	-2.53	N/A	N/A	-1.826	-2.132	-2.646	2.449	1.265
Reelin Signaling in Neurons	-1.897	-1.414	-1.134	-1.667	-0.447	N/A	N/A	-2.058	0	N/A	1.342	2.121
Glycogen Degradation III	N/A	-2.449	N/A	N/A	N/A	N/A	N/A	-2.236	N/A	N/A	N/A	N/A
EIF2 Signaling	-2.111	-1.808	-2.121	-1.89	-0.816	N/A	N/A	-2.268	0	N/A	1.633	2.887
LXR/RXR Activation	0.816	-0.707	-0.577	-0.5	-1.807	N/A	-2.646	-2.333	-2.183	-2.333	0.632	1
PPAR Signaling	1	-2.309	-1.89	-2.53	-2.324	N/A	-2.449	-2.832	-3.8	-2.887	2.646	2.138
Tumor Microenvironment Pathway	-0.258	3.255	2.324	2.183	2.673	N/A	2.449	N/A	2.646	2.714	-1.5	-0.943
Role of Hypercytokinemia/hyperchemokinemia in the Pathogenesis of Influenza	N/A	3.464	1.342	1.342	1.89	N/A	2.646	N/A	2.828	2.449	N/A	-2
Myc Mediated Apoptosis Signaling	-1.633	-1.8	N/A	-2.236	-1.134	N/A	N/A	N/A	-1.941	-1.633	2	1.342
Xenobiotic Metabolism AHR Signaling Pathway	1	0	0.333	1.134	1.265	N/A	2.236	N/A	1.732	1.89	-1.633	-1.414
Coronavirus Pathogenesis Pathway	0.378	0.397	1.069	0.5	2.309	N/A	2.236	N/A	1.8	2.138	-0.905	-0.728
Role of PKR in Interferon Induction and Antiviral Response	0.447	-0.944	2.714	2.84	1.5	N/A	N/A	N/A	0	-0.832	-2.111	-1
Regulation Of The Epithelial Mesenchymal Transition By Growth Factors Pathway	-1.069	-1.364	2.111	1.604	2.111	N/A	N/A	N/A	1.89	0.707	-0.277	1
Nur77 Signaling in T Lymphocytes	-1.633	-0.392	-2.236	-0.447	-2.333	N/A	N/A	N/A	-1.155	N/A	1.342	2.53
Xenobiotic Metabolism General Signaling Pathway	-2.333	-1.605	-1.265	-0.816	-1.265	N/A	N/A	N/A	-0.688	N/A	0.447	2.646
Necroptosis Signaling Pathway	-1.265	0	1.155	2	2.53	N/A	N/A	N/A	0.962	1.667	-0.632	-0.832
MSP-RON Signaling In Macrophages Pathway	0.333	-1.622	0.378	-0.707	0.577	N/A	N/A	N/A	-2.828	-1.89	0.632	1.941
Thyroid Cancer Signaling	-1.89	0	-2.236	-1.633	N/A	N/A	N/A	N/A	0.378	N/A	1	1.89
Natural Killer Cell Signaling	-2.668	-1.427	-0.853	0	-0.626	N/A	N/A	N/A	0.354	1.633	-0.5	0.894
Antiproliferative Role of TOB in T Cell Signaling	N/A	-0.832	2.236	1.134	1.633	N/A	N/A	N/A	N/A	N/A	-1.633	-1.414
Insulin Secretion Signaling Pathway	-2.887	-0.351	-0.577	-0.905	-1.291	N/A	N/A	N/A	-0.18	N/A	0.577	1.807
Estrogen Receptor Signaling	-0.775	-2.111	0.258	0.775	0.243	N/A	N/A	N/A	0.866	0.816	-1.732	0.471
BEX2 Signaling Pathway	0.378	2.6	-0.447	0.333	-0.707	N/A	N/A	N/A	0.905	1	-0.816	-0.333
Xenobiotic Metabolism CAR Signaling Pathway	0.378	0	0.333	1.134	0.775	N/A	N/A	N/A	-1.698	N/A	-2	-0.905
Kinetochore Metaphase Signaling Pathway	0	-0.577	2.236	1	N/A	N/A	N/A	N/A	1.265	N/A	0	0
Glucose and Glucose-1-phosphate Degradation	N/A	N/A	N/A	N/A	2	N/A	N/A	N/A	N/A	N/A	N/A	N/A
GDP-glucose Biosynthesis	N/A	N/A	N/A	N/A	2	N/A	N/A	N/A	N/A	N/A	N/A	N/A
