# Supplementary material for: Identification of a forkhead box protein transcriptional network induced in human neutrophils in response to inflammatory stimuli
Source: Front Immunol. 2023 Jan 20;14:1123344. doi: 10.3389/fimmu.2023.1123344 (PMC9900176; doi:10.3389/fimmu.2023.1123344)
Supplement: Supplementary file 5 [file Table_4.xlsx]

## Sheet: Upstream_regulators
Upstream Regulators	deKleijn_2013_brightdim_4h	deKleijn_2013_brightbright_4h	Coldren_60min_in_vivo	deKleijn_2013_dimbright_4h	deKleijn_2012_6h	deKleijn_2012_4h	deKleijn_2012_2h	Silva_30min	Coldren_60min_in_vitro	Khaenam_6h	Kotz_16h	Our_data_6h
TNF	-6.115	-4.385	1.534	1.372	3.306	4.559	4.345	4.871	5.661	6.943	6.93	7.984
IL1B	-3.048	-2.663	N/A	1.839	1.988	2.852	3.124	4.022	3.958	4.589	4.708	5.86
IL1A	-4.157	-3.491	N/A	N/A	1.944	2.613	2.555	3.773	4.259	4.764	5.846	5.679
NFkB (complex)	-4.879	-3.743	N/A	N/A	2.12	3.322	3.384	3.761	4.263	4.696	5.847	5.537
NUPR1	-2.596	-2.469	N/A	1.257	1.606	1.947	2.401	2.646	2.324	-0.485	3.638	5.472
PRKCD	-3.382	-1.8	N/A	0.013	N/A	2.73	3.516	2.906	3.481	3.788	3.689	5.383
PDGF BB	-3	-0.577	N/A	0.021	1.905	1.518	1.897	3	2.447	2.84	3.423	5.308
TLR7	-3.994	-3.641	N/A	1.026	3.85	3.493	3.365	3.39	3.897	4.442	5.929	5.026
TLR4	-3.498	-3.629	N/A	2.933	2.829	3.436	2.991	3.036	3.21	4.549	4.803	4.984
CD28	-3.246	-1.616	N/A	N/A	2.017	2.414	2.47	2.397	3.127	3.815	4.547	4.937
ECSIT	-3.373	-2.747	N/A	N/A	2.19	2.58	3.201	2.923	3.652	3.592	3.986	4.81
CD40LG	-3.947	-3.423	N/A	N/A	3.104	3.55	3.444	3.268	3.586	4.835	4.58	4.758
P38 MAPK	-2.937	-2.253	N/A	N/A	1.215	1.949	1.58	2.903	2.231	3.538	5.337	4.642
TLR7/8	-2.236	-1.342	N/A	N/A	N/A	1.342	2.333	2.828	2.714	3.153	2.777	4.366
CCL5	-1	-0.816	N/A	0	1.667	2.449	1.387	2	1.897	2.853	2.77	4.316
CSF2	-3.071	-1.649	N/A	0.277	2.728	2.421	1.625	2.772	1.709	4.241	2.551	4.301
TREM1	1.172	0.094	N/A	N/A	-0.089	-0.089	1.416	2.42	1.814	-1.159	3.686	4.292
Fcer1	-2.395	-0.927	N/A	N/A	1.955	1.955	1.807	2.601	2.776	3.093	3.616	4.175
SMARCA4	-2.099	-1.464	0.218	-1.789	1.464	2.618	0.626	2.646	3.464	3.203	2.439	4.114
CD3	-2.759	-2.201	N/A	2.619	2.326	2.326	2.095	2.578	1.99	3.739	3.865	4.101
OSCAR	-2.449	-2.236	N/A	N/A	N/A	2	3	2.828	3.317	3.051	3.78	4.082
Immunoglobulin	-2.433	-1.982	N/A	N/A	2.433	2.433	2.414	2.611	2.611	3.705	4.232	3.994
GPER1	N/A	N/A	N/A	-0.447	N/A	N/A	1.89	2.449	2.01	1.508	3.189	3.984
EGFR	-0.885	N/A	N/A	0.307	N/A	N/A	0.945	N/A	1.304	2.535	3.612	3.969
TLR9	-3.082	-2.218	N/A	0.243	2.01	1.732	0.553	1.93	1.673	3.077	5.203	3.961
CD36	-2.2	-1.964	N/A	N/A	N/A	0.322	1.186	2.611	2.795	1.735	3.579	3.956
PI3K (family)	N/A	N/A	N/A	1.107	N/A	1.309	2.359	1.638	0.891	2.064	2.968	3.915
TLR2	-1.913	-1.853	N/A	N/A	0.818	1.469	1.951	2.403	2.763	3.693	3.546	3.803
IFNL1	-4.293	-3.682	N/A	N/A	4.818	4.716	-1.278	N/A	-1	N/A	6.261	3.797
RNASE2	-1.969	N/A	N/A	N/A	0.784	1.066	-0.382	1.964	1.966	2.935	4.042	3.796
TLR3	-2.178	-2.2	N/A	N/A	1.54	2.019	1.387	2.199	2.201	2.621	4.259	3.794
FOXL2	-2.224	-1.987	N/A	N/A	N/A	N/A	1.818	3.3	2.848	3.441	3.371	3.749
RELA	-2.284	-1.378	N/A	-0.155	0.07	0.792	1.52	3.462	4.003	3.2	2.867	3.711
IL17A	-2.732	-2.73	N/A	N/A	2.538	2.912	2.566	3.245	2.842	3.58	3.869	3.698
Collagen type II	N/A	-2	N/A	N/A	N/A	N/A	2.449	2.646	3	2.333	3.578	3.638
STAT3	-3.66	-3.251	N/A	0.927	1.832	2.254	1.317	1.565	1.105	2.937	3.365	3.631
RNASE1	-1.982	N/A	N/A	N/A	0.849	0.849	-0.152	1.982	2	2.804	3.507	3.592
ERK	-0.984	-1.133	N/A	N/A	N/A	0.947	1.154	2.759	2.399	1.786	3.567	3.556
CHD1	-2.449	-2.236	N/A	N/A	N/A	2	2.449	3.464	3.317	2.714	3.464	3.5
Jnk	-2.594	-2.213	N/A	N/A	N/A	2.178	1.756	3.13	2.939	2.612	3.754	3.498
PI3K (complex)	-1.948	N/A	N/A	N/A	N/A	N/A	1.966	2.579	1.86	3.265	2.451	3.458
TFEB	N/A	N/A	N/A	N/A	N/A	N/A	N/A	N/A	N/A	-1.342	3.359	3.359
F7	N/A	N/A	N/A	N/A	N/A	2	2	2	1.89	1.671	2.892	3.357
ERK1/2	-2.206	-0.549	0	0.079	1	0.731	2.322	2.945	2.406	2.46	3.245	3.351
CEBPA	-2.551	-2.168	N/A	2.331	1.739	2.581	2.548	2.63	3.45	3.414	2.38	3.321
SELPLG	-2.828	-0.816	N/A	N/A	1.89	2.333	1.342	2	1.508	2.673	2.065	3.3
CD14	-1.974	N/A	N/A	N/A	1.131	1.498	1.558	2.623	2.426	3.104	3.554	3.269
IL4	-0.59	-0.85	N/A	0.334	0.242	1.025	0.213	1.361	1.551	1.586	1.818	3.257
AHR	N/A	N/A	N/A	N/A	N/A	1.342	N/A	N/A	N/A	2.37	2.536	3.237
IFNG	-5.668	-3.669	1.131	-0.704	4.37	4.668	0.009	2.075	0.534	3.233	5.707	3.235
FSH	-1.069	-0.655	N/A	0.647	0.314	0.647	0.492	N/A	N/A	2.314	1.045	3.194
IL18	-2.053	-1.786	N/A	N/A	1.834	2.245	1.77	2.791	2.607	2.635	3.041	3.188
PTGS2	-2.224	-2.224	N/A	N/A	1.231	1.79	1.803	1.997	1.362	3.14	2.456	3.187
IL6	-1.673	-1.803	N/A	0.235	1.584	2.191	2.191	1.131	1.461	1.882	2.208	3.185
ADORA3	N/A	N/A	N/A	N/A	N/A	1	N/A	N/A	N/A	N/A	3.464	3.162
JUN	-2.999	-2.52	N/A	2.157	2.724	2.992	3.142	2.343	3.286	4.066	2.861	3.138
Lh	-1.069	-0.655	N/A	0.708	0.394	0.708	0.293	N/A	N/A	2.313	1.493	3.13
TGM2	-3.543	-3.909	2	1.05	4.71	4.678	0.359	2.414	2.335	4.806	2.212	3.129
KDM3A	N/A	N/A	N/A	N/A	0.371	-0.14	0.625	N/A	N/A	N/A	N/A	3.113
S100A8	-2.176	-2.176	N/A	N/A	1.949	1.949	1.945	2.182	1.945	2.914	3.369	3.079
Mek	0.005	-0.015	N/A	0.127	N/A	1.325	1.739	N/A	2.176	1.44	2.194	3.068
PPRC1	-2.777	-2.359	N/A	N/A	1.219	1.671	2.359	1.961	2.401	2.032	2.201	3.038
NFE2L2	N/A	N/A	N/A	N/A	N/A	N/A	N/A	N/A	N/A	0.31	0.738	3.037
IFNA2	-4.137	-3.541	N/A	-1.182	4.132	4.112	-1.386	N/A	-1.381	N/A	5.26	3.036
SP1	-1.104	-1.093	N/A	-0.557	0.469	1.176	-0.156	N/A	0.492	0.818	2.22	3.03
PAF1	-2.449	-2.236	N/A	N/A	2.333	2.121	0	N/A	1.134	2.63	4.025	3.011
CG	-0.971	0.093	N/A	-0.389	1	0.412	1.339	N/A	2.547	1.889	3.067	3.009
ERBB2	-1.815	-0.25	N/A	-0.143	N/A	N/A	N/A	2.184	2.578	1.045	1.08	3.009
PRL	-3.973	-3.644	N/A	N/A	4.967	4.686	-0.304	N/A	N/A	N/A	6.243	2.996
TLR6	N/A	N/A	N/A	N/A	N/A	N/A	N/A	N/A	N/A	N/A	2.621	2.975
STAT1	-3.509	-2.393	N/A	-1.743	2.588	2.802	-1.093	N/A	0.232	1.923	4.583	2.968
ATF2	N/A	N/A	N/A	N/A	N/A	N/A	N/A	N/A	N/A	N/A	1.644	2.958
NCR2	N/A	N/A	N/A	N/A	N/A	N/A	N/A	1.96	1.96	N/A	3.111	2.95
ELAVL1	N/A	N/A	N/A	N/A	N/A	N/A	N/A	N/A	N/A	1.334	3.25	2.929
ATF4	N/A	N/A	N/A	N/A	N/A	N/A	N/A	1.953	0.099	0.028	2.89	2.912
PGR	-1.15	-1.211	1.969	0.401	-1.465	-0.344	2.179	0.569	0.725	1.664	-0.541	2.908
IKBKB	-2.607	-1.969	N/A	N/A	1.964	2.607	2.608	2.401	2.415	2.951	2.646	2.891
CEBPB	-1.941	-0.193	N/A	-0.638	0.271	0.74	-0.133	2.224	2.096	3.278	2.998	2.881
C5	-1.185	-1.185	N/A	N/A	N/A	1.954	2.214	1.981	N/A	2.585	2.244	2.848
IL2	-3.396	-2.326	0.883	1.777	-0.112	1.062	0.38	N/A	N/A	2.512	2.721	2.815
Lymphotoxin	N/A	N/A	N/A	N/A	N/A	1.067	1.387	2.219	1.982	2.433	2.813	2.813
TNFRSF1A	N/A	N/A	N/A	N/A	N/A	N/A	N/A	N/A	1.997	2.429	3.117	2.805
RNF31	N/A	N/A	N/A	N/A	N/A	N/A	N/A	N/A	N/A	N/A	2.621	2.8
MYD88	-1.176	N/A	N/A	N/A	1.503	1.966	1.238	1.982	1.285	2.236	2.413	2.797
PLG	N/A	N/A	N/A	N/A	N/A	N/A	N/A	2.423	1.969	2.795	2.795	2.795
IRF3	N/A	N/A	N/A	N/A	2.236	2.236	-0.293	N/A	N/A	2.577	3.8	2.781
EGR1	N/A	N/A	N/A	N/A	N/A	N/A	1.117	N/A	N/A	N/A	3.202	2.78
TLR5	N/A	N/A	N/A	N/A	N/A	N/A	N/A	N/A	N/A	N/A	2.604	2.778
TLR1	N/A	N/A	N/A	N/A	N/A	N/A	N/A	1.969	N/A	2.2	2.732	2.777
RAF1	N/A	N/A	N/A	N/A	N/A	N/A	N/A	N/A	N/A	2.191	1.32	2.756
MAP2K1	-0.728	N/A	N/A	N/A	N/A	0.789	2.219	N/A	1.446	3.11	1.545	2.719
TNFSF14	-2.168	-1.063	N/A	N/A	N/A	0.841	1.125	2.448	2.415	2.523	2.163	2.699
CD40	-1.916	-0.918	N/A	N/A	0.661	1.429	1.274	2.095	2.925	3.285	3.559	2.698
EGF	N/A	N/A	N/A	N/A	1.362	1.081	N/A	N/A	1.765	2.431	0.356	2.658
HSP90B1	N/A	N/A	N/A	-1.342	-1	N/A	N/A	N/A	N/A	N/A	1.941	2.646
CAPN3	N/A	N/A	N/A	N/A	N/A	N/A	N/A	N/A	2	0	2.121	2.646
PF4	-1.972	N/A	N/A	N/A	N/A	N/A	2.051	2.595	2.252	2.654	2.841	2.644
FCER1G	N/A	N/A	N/A	N/A	N/A	N/A	N/A	1.982	N/A	1.982	2.219	2.63
IL32	-1.985	N/A	N/A	N/A	1.985	2.22	1.715	2.101	1.854	2.019	2.838	2.624
CAMP	-1.26	-1.527	N/A	N/A	1.652	1.377	0.873	2.619	1.433	2.332	2.381	2.62
MAP2K1/2	N/A	N/A	N/A	0.218	1.951	1.951	2.242	N/A	1.722	1.567	1.185	2.611
DDX58	-1.458	-1.179	N/A	N/A	1.458	1.458	0.776	2.414	2.201	2.6	2.493	2.6
CARM1	N/A	N/A	N/A	N/A	N/A	N/A	N/A	N/A	N/A	N/A	1.951	2.598
NFKBIZ	N/A	N/A	N/A	N/A	N/A	N/A	N/A	N/A	N/A	2.169	2.561	2.588
IL27	-2.128	-1.166	N/A	0.092	0.796	1.264	-0.24	1.243	0.782	2.355	3.584	2.587
KITLG	N/A	N/A	N/A	N/A	N/A	1.177	N/A	N/A	N/A	N/A	2.029	2.58
SAA	N/A	N/A	N/A	N/A	N/A	N/A	N/A	N/A	N/A	1.944	2.569	2.569
CSF1	-1	-0.555	N/A	-0.277	1.067	1	1.195	1.982	N/A	1.912	3.563	2.562
Tlr	N/A	N/A	N/A	N/A	N/A	N/A	N/A	N/A	N/A	1.93	2.369	2.56
JAK1	N/A	N/A	N/A	N/A	N/A	N/A	N/A	N/A	N/A	N/A	2.63	2.538
RAC1	N/A	N/A	N/A	N/A	N/A	N/A	N/A	N/A	1	N/A	N/A	2.529
NSUN6	N/A	N/A	N/A	N/A	N/A	N/A	N/A	N/A	N/A	N/A	1.941	2.496
HMGB1	-1.673	N/A	N/A	N/A	N/A	N/A	0.929	N/A	N/A	2.267	1.977	2.49
EPAS1	-0.808	-1.98	N/A	N/A	N/A	1.231	N/A	N/A	N/A	1.746	1.906	2.481
mir-10	-1.44	N/A	N/A	N/A	-1.982	N/A	N/A	N/A	N/A	N/A	2.434	2.481
MAP3K14	-2.178	-2.425	N/A	1.982	1.937	2.578	2.764	2.216	2.395	3.24	1.033	2.48
RNY3	-2.236	-2	N/A	N/A	3.317	3.162	-2.449	N/A	N/A	N/A	4.472	2.449
ULBP1	N/A	N/A	N/A	N/A	N/A	N/A	1	N/A	N/A	2.236	2.449	2.449
mir-15	-2.207	-2.207	N/A	N/A	1.308	1.308	0.49	N/A	N/A	2.224	3.438	2.438
FIRRE	N/A	N/A	N/A	N/A	N/A	N/A	1	N/A	N/A	2	2.433	2.433
ETS1	-1.074	-1.007	N/A	0.927	1.98	2.391	1.987	N/A	N/A	1.737	0.151	2.431
IFIH1	N/A	N/A	N/A	N/A	1.067	1.067	1.131	2.216	1.98	2.425	2.8	2.425
IL33	N/A	N/A	N/A	N/A	N/A	N/A	1.974	N/A	N/A	1.982	1.414	2.423
TNFSF12	N/A	N/A	N/A	N/A	N/A	N/A	N/A	N/A	N/A	1.97	2.616	2.419
TCIM	N/A	N/A	N/A	N/A	N/A	N/A	N/A	2.207	1.98	1.981	2.415	2.415
IL5	-3.317	-1.508	N/A	0	2.724	1.526	0.469	N/A	1.414	3.464	0.158	2.403
POU2F2	N/A	-2	N/A	N/A	0.447	N/A	0.816	N/A	N/A	0.832	1.305	2.397
SIRT6	N/A	N/A	N/A	N/A	N/A	N/A	N/A	1.96	N/A	1.96	2.395	2.395
S100A9	N/A	N/A	N/A	N/A	N/A	N/A	N/A	N/A	N/A	1.999	2.594	2.394
CHUK	N/A	N/A	N/A	N/A	N/A	N/A	N/A	N/A	N/A	2.621	2.76	2.393
TIFA	N/A	N/A	N/A	N/A	N/A	1.387	0	1.98	1.067	1.254	2.218	2.376
ITGB1	N/A	N/A	N/A	N/A	N/A	N/A	1.206	N/A	1.859	2.111	1.472	2.338
TLR8	N/A	N/A	N/A	N/A	N/A	N/A	N/A	N/A	N/A	2.447	2.975	2.318
CTNNB1	0.457	N/A	N/A	-1.518	N/A	1.564	0	-1.162	-0.573	-0.024	0.626	2.313
CD3 group	N/A	-2.219	N/A	N/A	N/A	2.219	1.912	N/A	1.387	1.195	2.158	2.308
OSM	-1.588	-1.271	N/A	N/A	N/A	1.874	0.744	N/A	-0.579	1.532	2.489	2.292
IL3	-2.412	-1	N/A	N/A	1.98	1.254	1.387	N/A	1.98	2.547	1.588	2.283
NAMPT	N/A	N/A	N/A	N/A	N/A	N/A	N/A	N/A	N/A	2.42	1.616	2.283
FOXO4	N/A	N/A	N/A	N/A	N/A	N/A	N/A	N/A	N/A	N/A	N/A	2.272
EZH2	-1.772	N/A	N/A	N/A	2.121	N/A	2.588	2.06	2.525	4.134	2.993	2.271
MIF	N/A	N/A	N/A	N/A	N/A	N/A	N/A	N/A	N/A	1.533	2.627	2.258
RORC	N/A	N/A	N/A	N/A	N/A	N/A	N/A	N/A	N/A	2	N/A	2.236
TSLP	N/A	N/A	N/A	N/A	N/A	N/A	N/A	N/A	N/A	2.216	2.971	2.228
mir-204	N/A	N/A	N/A	N/A	N/A	N/A	N/A	1.987	N/A	N/A	1.502	2.224
RAS	N/A	N/A	N/A	N/A	N/A	N/A	N/A	N/A	N/A	N/A	1.987	2.224
FGF2	N/A	N/A	N/A	N/A	N/A	N/A	N/A	N/A	N/A	1.941	N/A	2.218
IKBKG	-2.214	-2.214	N/A	N/A	N/A	1.798	2.013	N/A	N/A	2.197	1.976	2.214
JUNB	-2.236	-2.39	N/A	2.177	1.725	1.949	2.132	2	2.646	1.765	1.909	2.213
CGAS	N/A	N/A	N/A	N/A	N/A	1.987	0	N/A	N/A	N/A	2.626	2.213
FAT1	N/A	N/A	N/A	N/A	N/A	N/A	N/A	N/A	N/A	1.974	2.213	2.213
LPAR1	N/A	N/A	N/A	N/A	N/A	N/A	N/A	N/A	N/A	1.98	1.091	2.213
CLEC7A	N/A	N/A	N/A	N/A	N/A	N/A	N/A	N/A	N/A	N/A	2.211	2.211
IL36B	-1.98	N/A	N/A	N/A	N/A	N/A	N/A	N/A	N/A	2.216	2.791	2.204
NFKB1	-2.358	-1.757	N/A	0.707	2.63	1.929	2.359	2.402	2.949	3.099	3.225	2.198
CREB1	N/A	N/A	N/A	N/A	N/A	N/A	N/A	N/A	N/A	N/A	2.21	2.194
PDLIM2	N/A	-0.378	N/A	N/A	N/A	N/A	N/A	N/A	N/A	N/A	1.761	2.191
LIPG	N/A	N/A	N/A	N/A	N/A	N/A	1.199	N/A	N/A	1.969	2.575	2.19
TCR	-1.909	-2.357	N/A	1.327	1.442	1.99	-0.494	N/A	N/A	0.956	1.57	2.186
U1 snRNP	N/A	N/A	N/A	N/A	N/A	N/A	N/A	N/A	N/A	N/A	2.384	2.176
IRF2	-0.816	-0.333	N/A	-1.066	N/A	N/A	N/A	N/A	N/A	1.265	1.606	2.175
ILK	N/A	N/A	N/A	N/A	N/A	N/A	N/A	N/A	N/A	N/A	0.436	2.166
IL1	N/A	N/A	N/A	N/A	N/A	N/A	N/A	N/A	N/A	2	1.744	2.157
XIAP	N/A	N/A	N/A	N/A	N/A	N/A	N/A	N/A	N/A	N/A	2.156	2.156
IL17F	N/A	N/A	N/A	N/A	N/A	N/A	N/A	N/A	N/A	N/A	2.043	2.147
EIF2AK2	-2.813	-2.345	N/A	-0.351	3.302	3.148	-0.625	N/A	-0.537	N/A	3.823	2.128
ELF4	N/A	N/A	N/A	N/A	N/A	N/A	N/A	N/A	N/A	2	2.121	2.121
NFAT5	N/A	N/A	N/A	N/A	N/A	N/A	1.953	2.179	N/A	1.147	2.11	2.11
PGF	N/A	N/A	N/A	N/A	N/A	N/A	N/A	N/A	N/A	N/A	2.109	2.109
HIF1A	-0.993	0.425	N/A	-0.823	0.399	0.526	1.047	1.438	0.856	0.23	1.746	2.087
CD44	-1.297	-1.297	N/A	N/A	0.797	0.827	1.016	0.686	1.351	2.314	2.388	2.065
Ifn gamma	-2.194	-1.486	N/A	0.492	1.546	1.837	0.663	N/A	N/A	1.8	1.664	2.043
A2M	-0.528	N/A	N/A	-1	N/A	1	1.342	N/A	2	1.195	-0.012	2.042
EIF3E	0.314	N/A	N/A	N/A	N/A	N/A	N/A	N/A	N/A	1.258	2.073	2.04
LPL	N/A	N/A	N/A	N/A	N/A	N/A	N/A	N/A	N/A	1.999	2.403	2.03
KRAS	N/A	N/A	N/A	N/A	N/A	1.941	2.177	N/A	1.941	0.973	2.531	2.028
FCGR2A	N/A	N/A	N/A	N/A	N/A	N/A	N/A	N/A	N/A	1.577	1.774	2.018
NFATC2	N/A	-0.831	N/A	N/A	N/A	N/A	N/A	N/A	N/A	2.21	N/A	2.018
B4GALT6	N/A	N/A	N/A	N/A	N/A	N/A	N/A	N/A	N/A	2	2	2
PFKFB3	N/A	N/A	N/A	N/A	N/A	N/A	2	N/A	2	N/A	N/A	2
LTB4R	N/A	N/A	N/A	N/A	N/A	N/A	N/A	N/A	N/A	N/A	2.236	2
PLA2G2A	N/A	N/A	N/A	N/A	N/A	N/A	N/A	N/A	N/A	N/A	2	2
CLEC4E	N/A	N/A	N/A	N/A	N/A	N/A	N/A	N/A	N/A	N/A	2	2
PLCE1	N/A	N/A	N/A	N/A	N/A	N/A	N/A	N/A	N/A	N/A	2	2
TPR	N/A	N/A	N/A	N/A	N/A	N/A	N/A	N/A	N/A	N/A	2	2
FCER2	N/A	N/A	N/A	N/A	N/A	N/A	N/A	N/A	N/A	N/A	2	2
CSF1R	N/A	N/A	N/A	N/A	N/A	N/A	N/A	N/A	N/A	N/A	2	2
TIMP1	N/A	N/A	N/A	N/A	N/A	N/A	N/A	N/A	N/A	N/A	1.342	2
S100A7	N/A	N/A	N/A	N/A	N/A	N/A	N/A	N/A	N/A	N/A	N/A	2
SMC3	N/A	N/A	N/A	N/A	N/A	N/A	N/A	N/A	N/A	N/A	N/A	2
IL36G	N/A	N/A	N/A	N/A	N/A	N/A	N/A	N/A	N/A	N/A	2.214	1.976
CXCL8	N/A	N/A	N/A	-0.271	N/A	N/A	1.246	N/A	N/A	2.579	0.673	1.971
Interferon alpha	-4.167	-3.796	N/A	-0.366	4.579	4.471	0.578	N/A	0.594	2.257	3.604	1.967
MAFB	N/A	N/A	N/A	N/A	N/A	N/A	N/A	N/A	N/A	1.912	2.297	1.96
IL15	-1.682	-1.166	N/A	1.704	1.117	1.964	1.64	1.231	1.311	0.714	2.373	1.958
FOXO3	-2.229	N/A	N/A	N/A	0.933	2.037	1.069	1.972	1.931	1.979	0.611	1.951
EDN1	N/A	N/A	N/A	N/A	N/A	N/A	N/A	N/A	N/A	N/A	2.183	1.951
NORAD	N/A	N/A	N/A	N/A	N/A	N/A	N/A	N/A	N/A	N/A	2.164	1.95
SAA1	N/A	N/A	N/A	N/A	N/A	N/A	N/A	N/A	N/A	N/A	2.19	1.949
MMP1	N/A	N/A	N/A	N/A	N/A	N/A	N/A	N/A	N/A	2	1.992	1.941
IFNA1/IFNA13	N/A	N/A	N/A	N/A	N/A	N/A	N/A	N/A	N/A	N/A	2.376	1.932
LGALS8	N/A	N/A	N/A	N/A	N/A	N/A	N/A	N/A	N/A	N/A	2.449	1.89
FOS	-2.789	-2.941	N/A	2.4	2.954	3.394	3.278	2.412	2.789	2.098	2.438	1.889
HGF	-1.477	-1.99	N/A	1.081	1.443	1.693	2.203	N/A	1.565	1.046	1.305	1.876
FOXO1	-2.609	N/A	N/A	N/A	N/A	1.796	0.432	1.954	0.682	2.374	0.85	1.849
BMPR2	N/A	N/A	N/A	N/A	N/A	N/A	N/A	N/A	N/A	N/A	2.425	1.84
TP53COR1	N/A	0.152	N/A	-2.425	N/A	0.277	0.762	N/A	0.64	1	-0.466	1.772
BSG	N/A	N/A	N/A	N/A	N/A	N/A	2.566	N/A	1.982	N/A	1.323	1.769
WNT5A	N/A	N/A	N/A	N/A	N/A	N/A	N/A	N/A	N/A	1.997	2.638	1.767
SRC	N/A	N/A	N/A	N/A	N/A	N/A	N/A	N/A	N/A	2.425	1.365	1.767
MAPK14	N/A	N/A	N/A	N/A	N/A	N/A	N/A	N/A	1.091	1.671	2.54	1.763
BCR (complex)	-1.715	-0.988	N/A	-0.686	0.577	1.4	0.555	2.183	1.069	2.656	2.548	1.754
F2	N/A	N/A	N/A	N/A	1.22	1.485	N/A	N/A	1.476	2.219	1.505	1.754
SPHK1	N/A	N/A	N/A	N/A	N/A	N/A	1.901	N/A	1.901	2.547	1.457	1.754
EGLN	N/A	N/A	N/A	N/A	0	N/A	-2.332	N/A	N/A	2.692	N/A	1.751
SYK	-0.765	-2.28	1.987	2.646	0.147	0.216	1	N/A	1.798	2.155	3.046	1.74
SYVN1	-0.943	-0.688	N/A	-1.342	0.243	0.853	0.688	N/A	0.707	1.225	2.1	1.731
TRAF2	N/A	N/A	N/A	N/A	N/A	N/A	N/A	N/A	N/A	2.219	2.621	1.709
SPI1	-2.621	-2.137	N/A	0	3.207	3.112	0	N/A	0.156	0.699	1.424	1.655
TP63	-0.63	0.361	N/A	N/A	N/A	1.399	2.412	N/A	1.659	2.424	1.552	1.591
PRKCA	N/A	N/A	N/A	0.694	1.98	1.133	N/A	N/A	N/A	2.433	1.905	1.585
Growth hormone	-2.414	-2.236	N/A	0.816	1.633	1.342	0.156	N/A	0	N/A	-1.059	1.538
BCL11B	N/A	N/A	N/A	N/A	N/A	N/A	N/A	N/A	N/A	2	0.853	1.414
IL21	-2.199	-1.204	N/A	0.879	0.872	1.013	-0.386	N/A	N/A	2.145	0.876	1.361
KAT2B	N/A	N/A	N/A	N/A	N/A	N/A	N/A	N/A	N/A	N/A	2.2	1.342
Secretase gamma	N/A	N/A	N/A	N/A	N/A	N/A	-0.317	N/A	N/A	2.038	0.574	1.32
ZFAS1	N/A	N/A	N/A	N/A	N/A	N/A	N/A	N/A	N/A	N/A	2.216	1.319
LDL	-2.61	-2.61	N/A	1.277	2.198	2.415	0.719	N/A	1.815	1.044	1.693	1.118
RB1CC1	N/A	N/A	N/A	N/A	N/A	N/A	N/A	N/A	N/A	N/A	2.219	1.067
SATB1	-0.548	0.647	N/A	-1.373	-2.066	-1.657	0.412	N/A	N/A	1.452	1.397	1.018
APOH	N/A	N/A	N/A	N/A	N/A	N/A	N/A	N/A	N/A	N/A	2	1
TP53	0.628	1.82	N/A	-2.175	-0.844	0.065	-1.782	0.36	1.044	-0.376	1.053	0.882
E2F1	-1.177	N/A	N/A	N/A	N/A	-0.14	-2.6	N/A	-1.133	-0.368	0.498	0.849
GAPDH	N/A	N/A	N/A	N/A	-0.762	-0.762	2.425	1.987	1.777	0.942	0.065	0.806
MTOR	N/A	-1.969	N/A	N/A	N/A	-0.227	1.941	2.449	1.408	1.472	0.147	0.787
IFNB1	-2.64	-1.993	N/A	N/A	2.103	1.871	-1.362	N/A	N/A	N/A	2.226	0.744
SFN	N/A	N/A	N/A	N/A	N/A	N/A	N/A	N/A	N/A	2	N/A	0.548
APP	N/A	N/A	N/A	N/A	N/A	N/A	1.195	2.19	0.96	1.258	1.056	0.431
TCF4	1.198	-0.5	N/A	1.986	0.081	-0.434	0.389	N/A	2.121	N/A	0.51	0.378
IRF4	0.599	0.882	N/A	-0.822	-2.713	-2.129	-0.895	0	0.863	0.628	-1.119	-0.096
mir-155	N/A	N/A	N/A	N/A	-1.432	-0.97	N/A	1.432	1.498	2.369	-0.08	-0.699
ESR1	-0.363	N/A	N/A	N/A	-1.994	-0.193	-1.849	-2.058	-1.623	-1.072	-0.038	-0.7
CDKN2A	N/A	N/A	N/A	N/A	N/A	N/A	N/A	N/A	0.283	-2.395	-1.573	-0.76
MYC	1.79	N/A	N/A	-0.477	-2.886	-1.195	0.048	N/A	0.323	N/A	-1.269	-0.784
PAEP	N/A	N/A	N/A	N/A	N/A	N/A	0.152	N/A	N/A	-0.555	-2.377	-0.863
YAP1	0.808	1.432	N/A	N/A	-1.96	-2.416	N/A	-0.447	-0.391	N/A	-0.696	-0.95
HIC1	N/A	N/A	N/A	N/A	2	2	N/A	N/A	N/A	N/A	-0.028	-0.951
COL18A1	N/A	N/A	N/A	N/A	N/A	N/A	-1.195	-2.236	-1.195	-1.437	-1.226	-0.993
BUD23	N/A	N/A	N/A	N/A	N/A	N/A	N/A	N/A	N/A	N/A	-2	-1
PCGEM1	2.2	N/A	N/A	0.507	N/A	N/A	1.506	N/A	N/A	-1.203	-2.17	-1.035
IgG	1.776	1.458	N/A	-0.497	-1.176	-2.307	-2.223	-0.57	-2.067	-1.592	-0.866	-1.058
BTK	0.851	1.177	N/A	N/A	-1.136	-0.612	1	-0.372	0.6	-1.55	-2.49	-1.249
CBX5	1.604	1	N/A	0.277	0.102	0.093	-0.194	N/A	0	-2.065	-1.127	-1.301
IL13	1.924	1.081	N/A	-0.656	-0.677	-0.988	-0.887	-1.671	-1	-2.607	-1.769	-1.305
IKZF1	1.408	N/A	N/A	N/A	-2.967	-2.077	1.434	N/A	N/A	-0.181	-3.778	-1.363
NR3C1	-0.097	0.329	N/A	-0.564	-0.049	0.78	-1.537	-2.185	-1.879	-1.559	-2.95	-1.409
NLRP12	N/A	N/A	N/A	N/A	N/A	N/A	N/A	N/A	N/A	-1.199	-2.204	-1.519
EZR	N/A	N/A	N/A	N/A	N/A	N/A	N/A	N/A	N/A	1.342	-2.976	-1.662
NR4A2	N/A	N/A	N/A	N/A	N/A	N/A	N/A	N/A	N/A	N/A	-2.213	-1.698
TAB1	2.646	2.646	N/A	0.152	-2.121	-2.53	-0.956	N/A	-1.633	-2.138	-3.014	-1.772
WBP2	0.971	N/A	N/A	N/A	-0.898	0	-0.632	-2.449	-2.646	N/A	-1.121	-1.78
let-7	0.674	N/A	N/A	0.197	N/A	-0.743	-2.105	N/A	-1.316	N/A	-0.243	-1.852
CCNK	2.2	N/A	N/A	N/A	N/A	N/A	N/A	N/A	N/A	N/A	N/A	-1.938
TNIP3	N/A	N/A	N/A	N/A	N/A	N/A	N/A	N/A	N/A	N/A	-2	-2
CIC	N/A	N/A	N/A	N/A	N/A	N/A	N/A	N/A	N/A	-1	N/A	-2
POLR3G	N/A	N/A	N/A	N/A	N/A	N/A	N/A	N/A	N/A	N/A	N/A	-2
RBM5	0.028	0.194	N/A	N/A	N/A	-1.985	-1.673	N/A	-1.951	-2.357	-1.63	-2.044
SMAD7	N/A	N/A	N/A	N/A	N/A	N/A	N/A	N/A	N/A	-1.287	-1.597	-2.1
26s Proteasome	-0.44	N/A	N/A	N/A	N/A	N/A	0.548	N/A	0.084	0.305	-2.577	-2.113
SGK1	N/A	N/A	N/A	N/A	N/A	N/A	N/A	N/A	N/A	N/A	-2.174	-2.174
AURKB	N/A	N/A	N/A	N/A	N/A	N/A	N/A	N/A	N/A	N/A	0.102	-2.177
MDM4	N/A	N/A	N/A	N/A	N/A	N/A	N/A	N/A	N/A	N/A	N/A	-2.18
PTEN	N/A	N/A	N/A	N/A	N/A	N/A	N/A	N/A	-1.067	N/A	-2.053	-2.19
PDPK1	N/A	N/A	N/A	N/A	N/A	N/A	N/A	N/A	N/A	N/A	-2.408	-2.192
BCL6	0.192	1.214	N/A	N/A	N/A	-1.154	N/A	N/A	-0.132	-1.214	-2.057	-2.2
TNFAIP3	N/A	N/A	N/A	N/A	N/A	N/A	N/A	N/A	N/A	-1.982	-2.213	-2.213
SAMHD1	1.131	1.131	N/A	N/A	N/A	-1.131	-1.477	N/A	-1.987	-2.216	-2.178	-2.216
SCD	N/A	N/A	N/A	N/A	N/A	N/A	N/A	N/A	N/A	N/A	-2.361	-2.227
SOCS1	2.4	2.194	N/A	N/A	-2.592	-2.6	0.64	N/A	-0.243	N/A	-2.701	-2.231
TAP1	N/A	N/A	N/A	N/A	N/A	N/A	-1.274	N/A	N/A	N/A	-2.643	-2.235
miR-511-5p (miRNAs w/seed UGUCUUU)	N/A	N/A	N/A	N/A	N/A	N/A	N/A	N/A	N/A	-2	-2.449	-2.236
TNFRSF18	N/A	N/A	N/A	N/A	N/A	N/A	N/A	N/A	N/A	-2.236	-1.633	-2.236
LY6E	1.172	0.808	N/A	N/A	N/A	-1.231	-1.937	N/A	-1.98	-2.203	-1.841	-2.258
estrogen receptor	-0.993	-0.597	N/A	-0.068	N/A	-0.155	-0.929	-0.218	-1.394	N/A	-1.915	-2.276
NEUROG1	N/A	N/A	N/A	N/A	-2	-2.236	-2	N/A	N/A	N/A	-3.273	-2.357
PRTN3	N/A	N/A	N/A	N/A	N/A	N/A	N/A	N/A	N/A	N/A	-2.187	-2.364
Iga	N/A	N/A	N/A	N/A	N/A	N/A	N/A	N/A	N/A	-1.067	-2.183	-2.378
IL37	N/A	N/A	N/A	N/A	N/A	N/A	N/A	-1.965	N/A	-2.397	-2.581	-2.383
TRIB3	N/A	N/A	N/A	N/A	N/A	N/A	N/A	N/A	N/A	N/A	-2.044	-2.433
HDL	N/A	N/A	N/A	N/A	N/A	N/A	N/A	N/A	N/A	N/A	-0.356	-2.441
mir-146	N/A	N/A	N/A	N/A	N/A	N/A	N/A	-1.96	-1.452	-2.615	-2.95	-2.442
CDK19	2.449	N/A	N/A	N/A	-1	-1.89	-2.121	-1.414	-1.897	-1.058	-1.226	-2.532
PPP2R5C	2.646	2.236	N/A	N/A	N/A	-2.236	-1.633	N/A	-2	-3.162	-2.53	-2.714
JAG2	2.425	2.619	N/A	N/A	-1.746	-1.501	-1.114	-2.2	-2.025	-1.686	-2.616	-2.774
PDCD4	N/A	N/A	N/A	N/A	N/A	N/A	N/A	N/A	-1.98	-1.982	-2.157	-2.8
Nr1h	N/A	N/A	N/A	N/A	0.849	0.849	-0.596	-2.408	-2.418	-2.473	-2.768	-3.099
IL1RN	3.899	2.867	N/A	N/A	-3.308	-3.59	-1.145	-2.425	-1.643	-3.283	-5.511	-3.453
miR-155-5p (miRNAs w/seed UAAUGCU)	1.528	1.941	N/A	N/A	-2.19	-2.19	-1.977	-3.112	-2.947	-2.243	-3.199	-3.801
RNF138	-3.16	-2.828	N/A	N/A	N/A	1.89	3.162	3	3.462	3.315	3.832	N/A
LTA	-2.621	-2.433	N/A	N/A	2.213	2.433	2.449	N/A	2	2.813	2.36	N/A
RC3H1	2.828	2.646	N/A	-0.447	-3.5	-3.051	0.302	N/A	-1	N/A	-5	N/A
MAPK1	3.398	3.011	N/A	N/A	-3.816	-3.144	1.213	N/A	0.513	N/A	-2.819	N/A
IRF1	-2.975	-2.219	N/A	N/A	2.95	2.779	N/A	N/A	N/A	2.219	2.592	N/A
IFNL4	-2.446	-1.997	N/A	N/A	2.233	1.997	N/A	N/A	N/A	N/A	2.977	N/A
ARID1A	0.528	2	N/A	N/A	N/A	-0.528	N/A	-2.236	-2.236	-2.236	-0.951	N/A
JAK	-1.342	-2	N/A	N/A	2.236	2.236	-0.816	N/A	N/A	N/A	1.585	N/A
LARP1	-2.236	N/A	N/A	N/A	2.997	2.449	2.449	N/A	N/A	N/A	N/A	N/A
miR-182-5p (and other miRNAs w/seed UUGGCAA)	N/A	N/A	N/A	N/A	-2.219	-1.982	2	N/A	N/A	N/A	-3.499	N/A
IKZF3	2.236	2	N/A	N/A	-2	N/A	N/A	N/A	N/A	N/A	-2.879	N/A
MMP2	-1	-2	N/A	N/A	2	1.342	N/A	N/A	N/A	2.617	-0.147	N/A
MAVS	-1.387	-1.387	N/A	-0.069	2.219	2.219	N/A	N/A	N/A	N/A	1.709	N/A
SAFB	-0.447	-1.342	N/A	1.89	1.633	N/A	2.236	N/A	N/A	N/A	-0.853	N/A
P2RX7	N/A	N/A	N/A	N/A	N/A	N/A	1.067	1.96	1.067	2.407	1.58	N/A
IFN Beta	-1.987	N/A	N/A	N/A	N/A	N/A	N/A	N/A	N/A	1.96	3.265	N/A
INHBA	2	N/A	N/A	N/A	N/A	N/A	N/A	N/A	N/A	-2.905	-2.046	N/A
ESRRA	N/A	N/A	N/A	N/A	1.93	2.384	2.381	N/A	N/A	N/A	N/A	N/A
GNA12	1.134	N/A	N/A	-0.447	N/A	N/A	2	N/A	N/A	N/A	-2.868	N/A
LILRB4	1.939	N/A	N/A	N/A	N/A	N/A	N/A	N/A	N/A	-1.961	-2.176	N/A
GLI1	-0.457	0.519	N/A	0.372	N/A	1.309	2.558	N/A	N/A	0.423	0.106	N/A
NR1H4	N/A	N/A	N/A	N/A	N/A	N/A	-2.414	-2.2	-1.091	N/A	N/A	N/A
SPDEF	-1.633	-0.447	N/A	N/A	N/A	2.236	1.342	N/A	N/A	N/A	N/A	N/A
FOXA1	N/A	N/A	N/A	0.557	-1.531	N/A	2.581	N/A	N/A	N/A	-0.839	N/A
PRKCE	N/A	N/A	N/A	N/A	1.067	0.52	0	N/A	N/A	2.41	1.041	N/A
CRP	N/A	N/A	N/A	N/A	N/A	N/A	1.122	N/A	2.167	0.934	0.631	N/A
IGF1R	N/A	N/A	N/A	N/A	N/A	N/A	N/A	N/A	2.201	N/A	2.58	N/A
FCGR2B	N/A	N/A	N/A	N/A	-1.067	-1.067	N/A	N/A	N/A	N/A	-2.219	N/A
RTKN	N/A	N/A	N/A	N/A	N/A	N/A	N/A	N/A	N/A	2	2	N/A
INS	N/A	N/A	N/A	N/A	N/A	N/A	0.805	N/A	N/A	2.197	-0.848	N/A
miR-483-3p (miRNAs w/seed CACUCCU)	N/A	N/A	N/A	N/A	N/A	2	N/A	N/A	N/A	N/A	1.75	N/A
ANXA2	N/A	N/A	N/A	N/A	N/A	N/A	N/A	N/A	N/A	1.026	2.282	N/A
miR-450a-5p (and other miRNAs w/seed UUUGCGA)	-2	-0.447	N/A	0.816	N/A	0	N/A	N/A	N/A	N/A	N/A	N/A
CCAR2	N/A	N/A	N/A	-1	N/A	0	N/A	N/A	N/A	-2	N/A	N/A
TBK1	N/A	N/A	N/A	N/A	N/A	N/A	N/A	N/A	N/A	N/A	2.774	N/A
ESRRG	N/A	N/A	N/A	N/A	N/A	N/A	0.719	N/A	N/A	-2	N/A	N/A
CDK4/6	N/A	N/A	N/A	N/A	N/A	N/A	N/A	N/A	N/A	-2.236	-0.47	N/A
PLAUR	N/A	N/A	N/A	N/A	N/A	N/A	2.194	N/A	N/A	N/A	0.48	N/A
STING1	N/A	N/A	N/A	N/A	N/A	N/A	N/A	N/A	N/A	N/A	2.621	N/A
FGF8	N/A	N/A	N/A	N/A	N/A	N/A	-0.447	N/A	N/A	N/A	-2.138	N/A
FOXA2	N/A	N/A	N/A	N/A	N/A	N/A	N/A	N/A	N/A	N/A	2.433	N/A
mir-150	N/A	N/A	N/A	N/A	N/A	N/A	N/A	N/A	N/A	N/A	2.412	N/A
miR-451a (and other miRNAs w/seed AACCGUU)	N/A	N/A	N/A	N/A	N/A	N/A	N/A	N/A	N/A	N/A	2.402	N/A
ATF6	N/A	N/A	N/A	N/A	N/A	N/A	N/A	N/A	N/A	0.277	2.086	N/A
PIN1	N/A	N/A	N/A	N/A	N/A	N/A	N/A	N/A	N/A	2.2	-0.05	N/A
G6PD	N/A	N/A	N/A	N/A	N/A	N/A	N/A	N/A	N/A	N/A	2.231	N/A
CNOT7	N/A	N/A	N/A	N/A	N/A	N/A	N/A	N/A	N/A	N/A	-2.219	N/A
IKK (complex)	N/A	N/A	N/A	N/A	N/A	N/A	N/A	N/A	N/A	N/A	2.216	N/A
miR-92a-3p (and other miRNAs w/seed AUUGCAC)	N/A	N/A	N/A	N/A	N/A	N/A	N/A	N/A	N/A	N/A	2.216	N/A
IRF9	N/A	N/A	N/A	N/A	N/A	N/A	N/A	N/A	N/A	N/A	2.186	N/A
YY1	N/A	N/A	N/A	N/A	N/A	N/A	N/A	N/A	N/A	N/A	2.183	N/A
DANCR	N/A	N/A	N/A	N/A	N/A	N/A	N/A	N/A	N/A	N/A	2.172	N/A
DHX9	N/A	N/A	N/A	N/A	N/A	N/A	N/A	N/A	N/A	N/A	2.132	N/A
IL36A	N/A	N/A	N/A	N/A	N/A	N/A	N/A	N/A	N/A	N/A	2	N/A
ATP2A1	N/A	N/A	N/A	N/A	N/A	N/A	N/A	N/A	N/A	N/A	2	N/A
ACTN4	N/A	N/A	N/A	N/A	N/A	N/A	N/A	N/A	N/A	N/A	2	N/A
SCAVENGER receptor CLASS A	N/A	N/A	N/A	N/A	N/A	N/A	N/A	N/A	N/A	N/A	2	N/A
MYCBP	N/A	N/A	N/A	N/A	N/A	N/A	N/A	N/A	N/A	N/A	2	N/A
AC083837.1	N/A	N/A	N/A	N/A	N/A	N/A	N/A	N/A	N/A	N/A	2	N/A
AHI1	N/A	N/A	N/A	N/A	N/A	N/A	N/A	N/A	N/A	-2	N/A	N/A
MTA3	N/A	N/A	N/A	N/A	N/A	N/A	N/A	N/A	N/A	N/A	-2	N/A
IL1RL2	N/A	N/A	N/A	N/A	N/A	N/A	N/A	N/A	N/A	N/A	2	N/A
IDO1	N/A	N/A	N/A	N/A	N/A	N/A	N/A	N/A	N/A	N/A	2	N/A
RNF216	N/A	N/A	N/A	N/A	N/A	N/A	N/A	N/A	N/A	N/A	-2	N/A
TICAM1	N/A	N/A	N/A	N/A	N/A	N/A	-2	N/A	N/A	N/A	N/A	N/A
